# Supplementary material for: DEK Loss Induces Task-specific Deficits in Learning and Memory and Reprograms the Hippocampal Transcriptome in Mice
Source: Mol Neurobiol. 2026 Jun 29;63(1):734. doi: 10.1007/s12035-026-06022-4 (PMC13314828; doi:10.1007/s12035-026-06022-4)
Supplement: Supplementary file 2 — Supplementary Material File 2 (XLSX 7.56 MB) [file 12035_2026_6022_MOESM2_ESM.xlsx]

## Sheet: KO_vs_WT
gene_id	gene_name	baseMean	log2FoldChange_raw	lfcSE	stat	pvalue	padj	log2FoldChange_shrunk
ENSMUSG00000021377.15	Dek	625.676	-3.01965	0.074015	-40.7978	0	0	-3.01667
ENSMUSG00000025650.13	Col7a1	278.235	2.21285	0.123249	17.9543	4.44019e-72	4.52656e-68	2.1977
ENSMUSG00000115318.1	Gm49089	112.533	1.36731	0.121268	11.2751	1.74205e-29	1.18395e-25	1.34565
ENSMUSG00000102742.1	Pcdhga11	833.432	-0.616285	0.0597924	-10.3071	6.54677e-25	3.33705e-21	-0.604523
ENSMUSG00000030324.8	Rho	37.5622	2.02611	0.218737	9.26276	1.99209e-20	8.12333e-17	1.97823
ENSMUSG00000074449.3	Gm15319	67.7908	1.74211	0.190673	9.13665	6.44184e-20	2.18904e-16	1.69939
ENSMUSG00000026275.13	Ppp1r7	2955.46	0.339668	0.0389882	8.71206	2.98392e-18	8.69129e-15	0.329927
ENSMUSG00000031816.15	Mthfsd	1122.54	0.377693	0.0465143	8.11994	4.66403e-16	1.18869e-12	0.366029
ENSMUSG00000092329.1	Galnt2l	76.1767	23.8462	3.00357	7.93928	2.03357e-15	4.60693e-12	0.000204481
ENSMUSG00000110540.1	Gm45743	120.308	0.940267	0.132238	7.11042	1.15688e-12	2.35876e-09	0.904664
ENSMUSG00000046761.13	Fam83h	85.2703	1.10673	0.159833	6.9243	4.38139e-12	8.12111e-09	1.05871
ENSMUSG00000028794.13	A3galt2	19.6427	2.21505	0.334611	6.61978	3.59743e-11	5.64215e-08	2.11003
ENSMUSG00000037872.5	Ackr1	591.41	0.561563	0.0848236	6.62037	3.5831e-11	5.64215e-08	0.534826
ENSMUSG00000110591.1	Gm31371	16.4425	3.0144	0.465652	6.4735	9.57559e-11	1.39455e-07	2.86476
ENSMUSG00000046865.7	Fbl	630.65	0.381265	0.0602251	6.33067	2.441e-10	3.31797e-07	0.361517
ENSMUSG00000009145.6	Dqx1	30.8697	1.46392	0.234161	6.25177	4.05814e-10	5.17134e-07	1.38529
ENSMUSG00000031766.4	Slc12a3	23.0037	1.6716	0.268598	6.22342	4.86421e-10	5.83391e-07	1.58113
ENSMUSG00000110404.1	Rnf223	39.721	1.32583	0.213701	6.20416	5.49913e-10	6.22899e-07	1.25351
ENSMUSG00000074340.9	Ovgp1	203.401	0.841997	0.135993	6.19149	5.9599e-10	6.3956e-07	0.795598
ENSMUSG00000034427.17	Myo15b	35.3162	1.64505	0.269193	6.11104	9.89839e-10	1.00909e-06	1.55223
ENSMUSG00000085272.7	Sbk3	60.6406	1.16651	0.192995	6.04424	1.50119e-09	1.45751e-06	1.09855
ENSMUSG00000019734.16	Tmc4	167.4	0.757886	0.126276	6.0018	1.95139e-09	1.8085e-06	0.714772
ENSMUSG00000037336.14	Mfsd2b	57.2521	0.955304	0.159943	5.97277	2.33257e-09	1.98161e-06	0.898778
ENSMUSG00000090236.3	Car15	109.018	0.987276	0.165292	5.97294	2.33021e-09	1.98161e-06	0.928886
ENSMUSG00000086165.1	Gm15690	24.0277	1.63508	0.278793	5.86485	4.49538e-09	3.57697e-06	1.53486
ENSMUSG00000105852.4	Gm42890	183.877	0.76732	0.130888	5.86243	4.56134e-09	3.57697e-06	0.7199
ENSMUSG00000014782.16	Plekhg4	50.8756	1.23646	0.2153	5.74295	9.30435e-09	6.77523e-06	1.1565
ENSMUSG00000106928.1	Gm43860	62.4631	0.926729	0.161253	5.74705	9.08133e-09	6.77523e-06	0.867117
ENSMUSG00000054640.15	Slc8a1	9619.47	-0.224235	0.0393526	-5.6981	1.21147e-08	8.5175e-06	-0.210218
ENSMUSG00000025787.6	Tgm4	24.0418	1.48829	0.262994	5.65903	1.52235e-08	1.03464e-05	1.3896
ENSMUSG00000015451.16	C4a	74.4235	1.08902	0.194284	5.60528	2.07921e-08	1.36751e-05	1.01472
ENSMUSG00000116557.1	4933432I09Rik	50.3157	1.10703	0.199483	5.54948	2.86528e-08	1.82563e-05	1.03015
ENSMUSG00000031958.16	Ldhd	240.358	-0.512924	0.092688	-5.53388	3.13222e-08	1.93524e-05	-0.477038
ENSMUSG00000033644.5	Piwil2	39.6788	1.22339	0.22189	5.51347	3.51823e-08	2.1098e-05	1.13721
ENSMUSG00000070461.3	9230112E08Rik	429.958	0.439546	0.0818791	5.36823	7.95147e-08	4.63207e-05	0.404655
ENSMUSG00000016356.18	Col20a1	142.128	0.864437	0.16335	5.29193	1.21032e-07	6.85478e-05	0.797806
ENSMUSG00000067653.12	Ankrd23	95.3428	0.746399	0.14142	5.27787	1.30691e-07	7.20177e-05	0.685507
ENSMUSG00000072487.11	Mroh5	54.1415	1.02906	0.195775	5.25631	1.46971e-07	7.88576e-05	0.948697
ENSMUSG00000106547.1	B230303O12Rik	59.9898	0.960152	0.186303	5.15372	2.55364e-07	0.000133503	0.882097
ENSMUSG00000024869.10	Gm49405	129.119	0.567175	0.110778	5.1199	3.05694e-07	0.00015582	0.521567
ENSMUSG00000113450.1	Gm49359	170.359	-0.535023	0.104972	-5.09681	3.45418e-07	0.000171774	-0.490215
ENSMUSG00000053461.9	Hhipl2	14.9179	1.73622	0.343158	5.05954	4.20276e-07	0.000204024	1.5902
ENSMUSG00000026271.15	Gpr35	16.2034	1.64491	0.329393	4.99377	5.9212e-07	0.000280761	1.50124
ENSMUSG00000030882.19	Dnhd1	318.115	0.493023	0.0991608	4.97196	6.62803e-07	0.000307134	0.447498
ENSMUSG00000035435.17	Abca17	50.1932	0.981857	0.198722	4.94085	7.77823e-07	0.000352423	0.894031
ENSMUSG00000078919.10	Dpm1	793.506	0.403098	0.0837579	4.81265	1.4894e-06	0.000660161	0.368771
ENSMUSG00000025261.18	Huwe1	10236.1	-0.148748	0.0311377	-4.77711	1.77837e-06	0.000771472	-0.127384
ENSMUSG00000054582.4	Pabpc1l	14.2138	1.99061	0.419305	4.7474	2.0605e-06	0.000875242	1.79488
ENSMUSG00000070604.5	Vsig10l	64.3192	0.806967	0.171092	4.71655	2.39872e-06	0.000998112	0.7273
ENSMUSG00000032500.10	Dclk3	444.947	0.464508	0.0986577	4.70828	2.49814e-06	0.00101869	0.422393
ENSMUSG00000030981.9	Mmp21	11.3165	1.95412	0.417557	4.67988	2.87038e-06	0.00114753	1.75877
ENSMUSG00000047281.3	Sfn	46.5567	0.913008	0.195499	4.67014	3.00994e-06	0.00118019	0.819803
ENSMUSG00000115725.1	4930572G02Rik	17.5379	1.70937	0.367225	4.65482	3.24263e-06	0.00124743	1.53442
ENSMUSG00000044072.14	Eml6	1213.09	-0.193801	0.04194	-4.6209	3.82082e-06	0.00144264	-0.174554
ENSMUSG00000106651.1	Gm42608	99.4336	0.756538	0.164612	4.5959	4.30893e-06	0.00159736	0.676832
ENSMUSG00000025432.11	Avil	11.5933	1.94825	0.427437	4.55798	5.16479e-06	0.00188045	1.73921
ENSMUSG00000097305.2	Gm17276	44.2481	0.912255	0.200677	4.54589	5.47033e-06	0.00195675	0.813592
ENSMUSG00000059213.7	Ddn	34986.8	-0.272785	0.0601685	-4.53369	5.7963e-06	0.0020376	-0.243601
ENSMUSG00000103793.1	Pcdhga6	672.281	0.420141	0.093199	4.50799	6.54438e-06	0.00226158	0.374087
ENSMUSG00000092558.3	Med20	710.325	0.301639	0.067123	4.49382	6.99553e-06	0.0023772	0.270241
ENSMUSG00000037833.14	Sh2d4b	24.5539	1.09639	0.250635	4.37445	1.21737e-05	0.00406902	0.96751
ENSMUSG00000090273.3	Prr22	26.8746	1.08274	0.248733	4.35303	1.34268e-05	0.00441546	0.953792
ENSMUSG00000021139.17	Gm20498	227.039	-0.500788	0.115508	-4.33552	1.45414e-05	0.00463256	-0.440612
ENSMUSG00000029862.16	Clcn1	91.3734	0.701505	0.161675	4.33898	1.43143e-05	0.00463256	0.617227
ENSMUSG00000030729.17	Pgm2l1	12483.8	-0.131179	0.0303462	-4.32276	1.54086e-05	0.00483334	-0.115703
ENSMUSG00000027939.11	Nup210l	21.4973	1.36346	0.318131	4.28583	1.82058e-05	0.00562421	1.19297
ENSMUSG00000001249.14	Hpn	40.437	1.01004	0.236189	4.27638	1.89953e-05	0.00569553	0.884065
ENSMUSG00000114584.1	Gm47694	240.084	0.425473	0.099421	4.27951	1.87308e-05	0.00569553	0.374854
ENSMUSG00000038751.5	Ptk6	6.03603	2.59709	0.609958	4.25783	2.06425e-05	0.00603697	2.2829
ENSMUSG00000113495.1	Gm19792	16.0871	1.33683	0.314037	4.25692	2.07263e-05	0.00603697	1.16985
ENSMUSG00000043013.10	Onecut1	37.3524	-1.36017	0.319804	-4.25313	2.10799e-05	0.00605348	-1.18688
ENSMUSG00000029659.16	Medag	204.957	0.655365	0.154538	4.2408	2.2272e-05	0.00630699	0.572256
ENSMUSG00000043773.5	1700048O20Rik	101.657	-0.712376	0.169166	-4.2111	2.54135e-05	0.00709804	-0.620405
ENSMUSG00000085307.1	Gm11525	14.6672	1.42318	0.338529	4.20401	2.62232e-05	0.00722521	1.24014
ENSMUSG00000047583.9	Tyw3	330.382	0.316008	0.0755021	4.18542	2.84642e-05	0.00773809	0.268605
ENSMUSG00000005089.15	Slc1a2	70098.6	-0.219176	0.0529484	-4.13943	3.48167e-05	0.00934049	-0.190335
ENSMUSG00000023046.6	Igfbp6	294.065	0.663707	0.160775	4.12817	3.65664e-05	0.00968251	0.573765
ENSMUSG00000039787.13	Cercam	195.269	0.455932	0.110628	4.1213	3.76737e-05	0.00984782	0.394803
ENSMUSG00000106025.1	Gm42940	39.7404	0.823238	0.200702	4.10179	4.0997e-05	0.0105808	0.710783
ENSMUSG00000042828.12	Trim72	22.0829	1.32886	0.327395	4.05889	4.93073e-05	0.0124114	1.13992
ENSMUSG00000093908.2	Gm5784	60.1473	0.805747	0.19842	4.06082	4.89003e-05	0.0124114	0.692397
ENSMUSG00000095294.2	Gm21119	61.5838	0.747519	0.184443	4.05286	5.05957e-05	0.0125804	0.642791
ENSMUSG00000024871.11	Doc2g	69.0551	0.647502	0.160462	4.03523	5.45487e-05	0.0133999	0.556286
ENSMUSG00000028845.15	Tekt2	28.3286	0.935237	0.234101	3.99502	6.46898e-05	0.0155232	0.796939
ENSMUSG00000039457.4	Ppl	184.76	0.48399	0.121151	3.99492	6.47149e-05	0.0155232	0.413053
ENSMUSG00000005672.12	Kit	2352.99	-0.300549	0.0753554	-3.98842	6.65161e-05	0.0157697	-0.24951
ENSMUSG00000002043.17	Trappc6a	127.894	0.495967	0.124787	3.97452	7.0521e-05	0.0163392	0.426103
ENSMUSG00000055632.18	Hmcn2	37.6107	1.1594	0.291519	3.97709	6.9765e-05	0.0163392	0.98836
ENSMUSG00000028621.17	Cyb5rl	108.481	0.451426	0.114049	3.95819	7.55199e-05	0.0173008	0.384539
ENSMUSG00000033633.15	Clec18a	71.6082	1.0361	0.266252	3.89143	9.96537e-05	0.022576	0.872559
ENSMUSG00000049047.11	Armcx3	2540.19	-0.135919	0.0350546	-3.87734	0.000105605	0.0234042	-0.116591
ENSMUSG00000061132.13	Blnk	117.696	0.64222	0.165603	3.87808	0.000105284	0.0234042	0.542733
ENSMUSG00000015452.14	Ager	17.1154	1.43328	0.372353	3.84925	0.000118482	0.0259755	1.20533
ENSMUSG00000037613.16	Tnfrsf23	31.2566	1.02504	0.267798	3.82767	0.000129361	0.028059	0.853255
ENSMUSG00000033487.14	Fndc3a	1384.76	0.21396	0.0560714	3.81585	0.000135715	0.0288239	0.180436
ENSMUSG00000112922.1	Gm47572	80.0877	0.515195	0.134953	3.81759	0.000134761	0.0288239	0.43158
ENSMUSG00000070425.13	Xntrpc	66.589	1.49722	0.392975	3.80995	0.000138993	0.0289176	1.22629
ENSMUSG00000103966.1	Gm37120	15.7498	1.46352	0.38388	3.81244	0.000137602	0.0289176	1.22116
ENSMUSG00000110622.1	Iqcn	6.18081	2.48986	0.65512	3.80062	0.000144332	0.0297252	2.08289
ENSMUSG00000035852.11	Misp	13.5584	1.60372	0.422869	3.79247	0.000149154	0.030411	1.33914
ENSMUSG00000044176.12	Spink10	189.89	0.753311	0.200446	3.75818	0.000171151	0.0345504	0.624382
ENSMUSG00000114230.1	Gm48239	12.1293	1.53276	0.40812	3.75565	0.000172894	0.0345602	1.27255
ENSMUSG00000061601.15	Pclo	9425.45	-0.135606	0.0363599	-3.72954	0.000191829	0.0379728	-0.11485
ENSMUSG00000038276.12	Asic3	11.2305	1.8266	0.490912	3.72083	0.000198565	0.0389284	1.50545
ENSMUSG00000024793.14	Tnfrsf25	282.486	0.685003	0.184242	3.71795	0.000200847	0.0390006	0.565588
ENSMUSG00000036825.12	Ssx2ip	1992.26	-0.157758	0.0426691	-3.69724	0.000217954	0.0419232	-0.138339
ENSMUSG00000073739.3	Gm16287	25.0274	1.11391	0.302207	3.6859	0.000227893	0.0432455	0.914673
ENSMUSG00000109332.1	Gm44742	43.1141	-0.884781	0.24013	-3.68459	0.00022907	0.0432455	-0.00923788
ENSMUSG00000009248.6	Ascl2	11.3696	1.51425	0.412439	3.67145	0.000241183	0.0451145	1.2413
ENSMUSG00000117254.1	Gm34567	285.904	1.09603	0.298925	3.66658	0.000245817	0.0455633	0.896947
ENSMUSG00000045912.9	C2cd4c	462.747	0.424961	0.116331	3.65303	0.000259162	0.047179	0.347999
ENSMUSG00000110125.1	Gm33148	24.164	0.99417	0.27212	3.65343	0.000258765	0.047179	0.813309
ENSMUSG00000027580.17	Helz2	180.544	0.449301	0.123322	3.64332	0.000269147	0.0485633	0.367002
ENSMUSG00000025355.7	Mmp19	44.0054	0.880795	0.243462	3.61779	0.00029713	0.053142	0.716123
ENSMUSG00000091996.8	BC049352	11.1506	1.3774	0.38274	3.59878	0.000319712	0.0566835	1.11896
ENSMUSG00000022483.17	Col2a1	96.573	0.603292	0.168092	3.58906	0.000331871	0.0568616	0.488098
ENSMUSG00000027636.11	Sla2	26.9004	0.877248	0.24426	3.59146	0.000328831	0.0568616	0.715453
ENSMUSG00000056260.15	Lrif1	384.208	-0.328308	0.0914573	-3.58974	0.000331005	0.0568616	-0.266359
ENSMUSG00000060470.7	Adgrg3	6.13791	2.55808	0.712643	3.58957	0.000331224	0.0568616	2.04676
ENSMUSG00000029720.9	Gm20605	737.705	0.266904	0.0746324	3.57625	0.00034856	0.0592232	0.216816
ENSMUSG00000006522.17	Itih3	546.989	0.591436	0.165686	3.56963	0.000357487	0.060238	0.478949
ENSMUSG00000074796.10	Slc4a11	30.6755	0.798992	0.224314	3.56194	0.000368128	0.0613898	0.647722
ENSMUSG00000110020.1	Gm45441	88.2351	0.541893	0.152202	3.56036	0.000370344	0.0613898	0.436599
ENSMUSG00000029816.10	Gpnmb	165.301	0.646399	0.181709	3.55732	0.000374655	0.0616036	0.520077
ENSMUSG00000034579.17	Pla2g3	67.2093	0.631731	0.177794	3.55316	0.000380637	0.0620865	0.507499
ENSMUSG00000021640.6	Naip1	15.0996	1.15227	0.324737	3.54831	0.000387709	0.0627116	0.925773
ENSMUSG00000032356.12	Rasgrf1	11814	-0.185427	0.052287	-3.54634	0.000390621	0.0627116	-0.150768
ENSMUSG00000113120.1	E330035G20Rik	4.0249	2.74311	0.776148	3.53425	0.000408927	0.0651376	2.22986
ENSMUSG00000111521.1	Gm48529	36.5617	0.694407	0.197435	3.51714	0.000436226	0.0689474	0.555009
ENSMUSG00000025202.8	Scd3	71.6783	0.589611	0.168032	3.50892	0.000449938	0.0705676	0.470373
ENSMUSG00000108993.1	Gm44846	228.335	-0.360452	0.102868	-3.50404	0.000458261	0.0713243	-0.287954
ENSMUSG00000048878.6	Hexim1	1076.35	-0.193887	0.0554801	-3.49471	0.000474573	0.0727523	-0.157206
ENSMUSG00000064127.13	Med14	1920.11	-0.161762	0.0462815	-3.49518	0.000473745	0.0727523	-0.133699
ENSMUSG00000101609.2	Kcnq1ot1	1025.24	-0.215843	0.0618627	-3.48906	0.000484717	0.0737529	-0.172069
ENSMUSG00000035754.8	Wdr18	1252.46	0.162772	0.0468283	3.47593	0.000509076	0.0768856	0.138092
ENSMUSG00000113536.1	Gm49327	153.812	0.382589	0.110163	3.47294	0.000514793	0.0771774	0.300896
ENSMUSG00000027805.16	Pfn2	10182	-0.104177	0.030079	-3.46347	0.000533264	0.0791998	-0.0862361
ENSMUSG00000089997.2	1810020O05Rik	71.2237	0.5285	0.152655	3.46206	0.000536052	0.0791998	0.418114
ENSMUSG00000089736.2	Tgfbr3l	150.462	0.517222	0.149655	3.4561	0.000548044	0.080389	0.408218
ENSMUSG00000027971.16	Ndst4	786.143	-0.323409	0.0937001	-3.45154	0.000557401	0.0811775	-0.255733
ENSMUSG00000066057.7	Gm1976	399.118	0.261402	0.0758556	3.44605	0.000568845	0.0816773	0.208854
ENSMUSG00000093865.7	Lrit3	5.95572	1.83589	0.532507	3.44764	0.000565506	0.0816773	1.46045
ENSMUSG00000075053.3	Vdac3-ps1	79.7536	1.96799	0.571473	3.44372	0.000573768	0.0818081	1.52219
ENSMUSG00000023232.17	Serinc2	186.195	0.830868	0.241613	3.43883	0.000584227	0.0827209	0.653162
ENSMUSG00000040721.9	Zfhx2	2366.76	-0.18587	0.0541272	-3.43394	0.000594866	0.0836464	-0.147229
ENSMUSG00000086166.1	Gm14342	6.14671	1.93345	0.563385	3.43184	0.000599509	0.0837218	1.52652
ENSMUSG00000029790.16	Cep41	164.978	0.399386	0.116525	3.42747	0.000609231	0.0845007	0.314048
ENSMUSG00000021614.16	Vcan	602.003	-0.212434	0.0620812	-3.42188	0.000621892	0.0846566	-0.172615
ENSMUSG00000032327.14	Stra6	373.06	0.384402	0.112349	3.42148	0.000622811	0.0846566	0.302948
ENSMUSG00000062646.12	Ganc	343.793	0.284896	0.0831818	3.42498	0.000614847	0.0846566	0.224782
ENSMUSG00000102555.1	6430511E19Rik	165.711	-0.331567	0.0970134	-3.41775	0.000631421	0.0852585	-0.260113
ENSMUSG00000086822.2	5330413P13Rik	69.2266	0.539981	0.158147	3.41442	0.000639189	0.0857397	0.422829
ENSMUSG00000053964.17	Lgals4	76.0148	0.551036	0.161519	3.41159	0.000645859	0.0860682	0.434099
ENSMUSG00000029452.18	Tmem116	50.4825	0.685321	0.201001	3.40955	0.000650712	0.0861518	0.534673
ENSMUSG00000039168.15	Dap	112.571	0.50861	0.149626	3.3992	0.000675828	0.0888997	0.394962
ENSMUSG00000053399.9	Adamts18	38.1	0.845093	0.248886	3.39551	0.000685021	0.0895313	0.657705
ENSMUSG00000075334.2	Rprm	856.831	0.818842	0.241636	3.38874	0.000702149	0.0911855	0.63407
ENSMUSG00000021514.18	Zfp369	821.158	-0.174332	0.051587	-3.37937	0.000726517	0.0937529	-0.137916
ENSMUSG00000031093.14	Dock11	315.807	-0.29592	0.0876307	-3.37689	0.000733091	0.0940062	-0.229955
ENSMUSG00000025572.17	Tmc6	222.312	0.566825	0.16822	3.36954	0.000752936	0.0953516	0.438789
ENSMUSG00000030922.12	Lyrm1	177.434	0.317631	0.0942578	3.36981	0.0007522	0.0953516	0.247232
ENSMUSG00000109887.1	Gm28756	53.0987	-0.550578	0.163502	-3.36742	0.000758762	0.0954962	-0.425779
ENSMUSG00000061232.16	H2-K1	582.428	0.329139	0.0978302	3.36439	0.000767138	0.0959581	0.255581
ENSMUSG00000044716.12	Dok7	412.052	0.241543	0.0718815	3.36029	0.000778595	0.0967975	0.191216
ENSMUSG00000034021.15	Pds5b	3316.87	-0.104755	0.0312274	-3.35457	0.000794894	0.0982248	-0.0849222
ENSMUSG00000028813.2	CK137956	23.7071	0.934885	0.27913	3.34928	0.000810225	0.0995161	0.721779
ENSMUSG00000023235.14	Ccl25	304.224	0.27477	0.0822169	3.34201	0.000831743	0.101547	0.212944
ENSMUSG00000094050.1	Gm23472	4.2997	-4.0934	1.22549	-3.34021	0.000837157	0.1016	-3.61509
ENSMUSG00000075528.13	Aarsd1	800.414	-0.199608	0.0598036	-3.33773	0.000844671	0.101786	-0.160169
ENSMUSG00000086368.2	Gm13830	45.151	-0.609146	0.182575	-3.33641	0.000848674	0.101786	-0.467737
ENSMUSG00000054409.5	Tmem74	553.13	-0.21763	0.0653015	-3.33269	0.000860097	0.102553	-0.169153
ENSMUSG00000038650.15	Rnh1	716.473	0.276589	0.0836005	3.30846	0.000938093	0.111202	0.215579
ENSMUSG00000027849.19	Syt6	204.699	0.423404	0.128087	3.30559	0.000947776	0.111701	0.322829
ENSMUSG00000021171.8	Esyt2	1684.01	-0.122923	0.0372529	-3.29969	0.000967934	0.112773	-0.100388
ENSMUSG00000071793.12	2610005L07Rik	1570.09	0.227045	0.0688053	3.29983	0.000967451	0.112773	0.176274
ENSMUSG00000032826.19	Ank2	17479.3	-0.104143	0.0316586	-3.28956	0.00100344	0.114783	-0.0835003
ENSMUSG00000033508.7	Asprv1	33.2545	0.668166	0.203191	3.28837	0.0010077	0.114783	0.507302
ENSMUSG00000037475.15	Thoc2	1693.63	-0.163249	0.049622	-3.28985	0.00100243	0.114783	-0.127245
ENSMUSG00000068747.14	Sort1	16299.3	-0.130287	0.0396005	-3.29003	0.00100178	0.114783	-0.105128
ENSMUSG00000097743.1	Gm16973	123.937	0.374047	0.114062	3.27933	0.00104054	0.117865	0.284972
ENSMUSG00000028341.9	Nr4a3	1963.82	-0.393486	0.120139	-3.27527	0.00105562	0.118911	-0.297895
ENSMUSG00000019737.14	Syne4	96.0414	0.4866	0.148743	3.27141	0.00107013	0.119228	0.366953
ENSMUSG00000028158.14	Mttp	364.33	0.292128	0.0892885	3.27173	0.00106891	0.119228	0.222315
ENSMUSG00000031932.14	Gpr83	518.623	0.46452	0.142138	3.26808	0.00108279	0.119335	0.350352
ENSMUSG00000078588.10	Ccdc24	26.9297	1.00434	0.307316	3.2681	0.00108273	0.119335	0.753872
ENSMUSG00000103800.1	Pcdha8	15.7189	-1.37642	0.421736	-3.26371	0.00109965	0.120542	-0.00438942
ENSMUSG00000032186.15	Tmod2	13994	-0.105994	0.0324946	-3.26189	0.00110672	0.120668	-0.0925404
ENSMUSG00000070544.6	Top1	1919.89	0.176888	0.0543164	3.25662	0.00112749	0.122278	0.137703
ENSMUSG00000110795.1	Gm47179	6.77369	1.71771	0.528233	3.2518	0.00114676	0.123711	1.29423
ENSMUSG00000086825.1	Gm15675	35.8226	0.659136	0.202817	3.24991	0.00115441	0.123881	0.494471
ENSMUSG00000050321.3	Neto1	4276.64	-0.251942	0.0777196	-3.24168	0.00118827	0.124245	-0.186489
ENSMUSG00000053070.5	Cfap300	224.68	0.28317	0.0872282	3.24631	0.00116912	0.124245	0.214136
ENSMUSG00000068117.10	Mei1	48.0522	1.05288	0.324496	3.24466	0.0011759	0.124245	0.772414
ENSMUSG00000105692.1	Gm43737	216.68	0.30261	0.0933223	3.24264	0.00118429	0.124245	0.227332
ENSMUSG00000107008.3	Gm2762	99.7275	-0.460661	0.142025	-3.24352	0.00118064	0.124245	-0.0151371
ENSMUSG00000020589.17	Fam49a	5489.38	-0.120354	0.0372481	-3.23116	0.00123289	0.128207	-0.0946498
ENSMUSG00000045053.2	Kcng3	77.8993	-0.692153	0.214302	-3.2298	0.00123875	0.128207	-0.510952
ENSMUSG00000028402.18	Mpdz	2121.42	-0.180405	0.0559842	-3.22242	0.00127112	0.130893	-0.136382
ENSMUSG00000032911.6	Cspg4	511.806	-0.384494	0.119438	-3.2192	0.00128548	0.131269	-0.285973
ENSMUSG00000064247.14	Plcxd1	185.437	0.483633	0.150256	3.21872	0.00128765	0.131269	0.35692
ENSMUSG00000025326.12	Ube3a	3390.46	-0.120505	0.0375308	-3.21083	0.00132353	0.132322	-0.09473
ENSMUSG00000025591.6	Tma16	422.998	0.308148	0.0959089	3.21292	0.00131394	0.132322	0.230048
ENSMUSG00000037995.15	Igsf9	92.4885	0.517712	0.161075	3.21411	0.00130848	0.132322	0.38467
ENSMUSG00000075585.3	6330403L08Rik	645.395	-0.19376	0.0603473	-3.21074	0.00132394	0.132322	-0.146781
ENSMUSG00000066842.18	Hmcn1	172.372	-0.309615	0.0965409	-3.20709	0.00134086	0.13336	-0.230456
ENSMUSG00000021613.9	Hapln1	638.097	-0.28594	0.0892595	-3.20347	0.00135783	0.134392	-0.213532
ENSMUSG00000027296.7	Itpka	3015.48	-0.193024	0.0605002	-3.19047	0.0014204	0.139816	-0.145206
ENSMUSG00000079550.9	Mpp4	45.5897	0.733888	0.230112	3.18927	0.00142634	0.139816	0.536888
ENSMUSG00000097587.2	4930578M01Rik	170.52	-0.436384	0.137043	-3.18429	0.00145108	0.141561	-0.320529
ENSMUSG00000063297.7	Luzp2	3274.06	-0.226882	0.0712861	-3.18269	0.00145912	0.141666	-0.155747
ENSMUSG00000078495.10	Zfp984	104.894	0.42104	0.132448	3.17892	0.00147826	0.14217	0.309205
ENSMUSG00000078937.8	Cpt1b	39.6689	0.787252	0.247583	3.17975	0.00147402	0.14217	0.574556
ENSMUSG00000025316.16	Banp	608.717	0.345015	0.108908	3.16794	0.00153526	0.14425	0.252946
ENSMUSG00000026004.15	Kansl1l	360.085	-0.23683	0.0747257	-3.16933	0.00152793	0.14425	-0.175414
ENSMUSG00000056427.10	Slit3	1394.06	-0.246047	0.0776314	-3.16943	0.0015274	0.14425	-0.182
ENSMUSG00000059208.15	Hnrnpm	2527.31	-0.112761	0.0355567	-3.17129	0.00151762	0.14425	-0.0877604
ENSMUSG00000092470.1	Gm20518	70.624	0.722257	0.227895	3.16926	0.00152828	0.14425	0.524163
ENSMUSG00000032252.14	Glce	644.939	0.239498	0.0756658	3.16521	0.00154971	0.144686	0.177093
ENSMUSG00000035279.8	Ssc5d	84.5486	0.609086	0.192481	3.16439	0.00155408	0.144686	0.439862
ENSMUSG00000025511.15	Tspan4	211.129	0.288979	0.0915781	3.15554	0.00160199	0.147796	0.212103
ENSMUSG00000032590.14	Apeh	449.366	0.24568	0.0778402	3.1562	0.00159837	0.147796	0.181014
ENSMUSG00000032840.7	2410131K14Rik	692.451	0.17139	0.054439	3.14829	0.0016423	0.150832	0.128369
ENSMUSG00000022074.6	Tnfrsf10b	20.2337	0.872788	0.277383	3.14651	0.00165232	0.151073	0.631087
ENSMUSG00000021867.16	Tmem254b	330.813	0.50062	0.159183	3.14493	0.00166126	0.151212	0.362446
ENSMUSG00000078853.8	Igtp	97.2663	0.739986	0.23544	3.14299	0.00167233	0.151543	0.53216
ENSMUSG00000052293.14	Taf9	228.033	0.48123	0.153224	3.14069	0.00168551	0.152061	0.34286
ENSMUSG00000033715.15	Akr1c14	36.5794	-0.647415	0.206329	-3.13777	0.00170237	0.152905	-0.465286
ENSMUSG00000071708.11	Sms	3523.15	-0.131542	0.0420014	-3.13184	0.00173717	0.155075	-0.0995645
ENSMUSG00000085511.1	Gm11738	6.09893	1.64427	0.525147	3.13107	0.00174173	0.155075	1.19193
ENSMUSG00000040706.4	Agmat	9.17676	2.04093	0.653727	3.12198	0.00179637	0.159083	1.41751
ENSMUSG00000041534.9	Rbp3	6.89177	2.31128	0.740558	3.121	0.00180236	0.159083	1.63542
ENSMUSG00000023030.16	Slc11a2	1103.07	-0.17159	0.0550461	-3.1172	0.00182577	0.160455	-0.126576
ENSMUSG00000105981.1	2810428J06Rik	20.2452	-0.810752	0.260448	-3.11291	0.00185249	0.162105	-0.57798
ENSMUSG00000057378.15	Ryr3	3455.21	-0.255194	0.0820222	-3.11127	0.00186282	0.162312	-0.178804
ENSMUSG00000073409.12	H2-Q6	43.8018	0.938223	0.302129	3.10538	0.00190038	0.16488	0.663624
ENSMUSG00000054387.13	Mdm4	3265.39	-0.0855129	0.0275597	-3.10282	0.00191687	0.165606	-0.070553
ENSMUSG00000017713.9	Tha1	87.1484	0.406334	0.131181	3.0975	0.00195159	0.16649	0.289743
ENSMUSG00000052848.7	C130026L21Rik	107.869	-0.367775	0.118733	-3.0975	0.00195157	0.16649	-0.261454
ENSMUSG00000071112.12	Spx	30.9232	0.832186	0.268479	3.09963	0.00193763	0.16649	0.586468
ENSMUSG00000031274.16	Col4a5	175.642	0.379757	0.122807	3.09231	0.00198607	0.167841	0.269851
ENSMUSG00000058248.12	Kcnh1	1378.76	0.211285	0.0683155	3.09278	0.00198291	0.167841	0.153602
ENSMUSG00000075224.10	Lrrc55	467.952	0.374286	0.121121	3.09018	0.00200036	0.167841	0.265802
ENSMUSG00000104301.3	Wdr49	6.6308	-1.5524	0.50233	-3.09041	0.00199883	0.167841	-0.00369694
ENSMUSG00000023968.15	Crip3	24.2286	0.9049	0.293515	3.08298	0.00204938	0.169535	0.635172
ENSMUSG00000031698.14	Mylk3	42.4278	0.676104	0.219325	3.08265	0.00205164	0.169535	0.475001
ENSMUSG00000038593.18	Tctn1	617.779	0.186637	0.0605142	3.08418	0.00204116	0.169535	0.135979
ENSMUSG00000090693.4	Trim43a	9.18729	1.27483	0.413592	3.08234	0.00205381	0.169535	0.900651
ENSMUSG00000079484.12	Phyhd1	237.955	0.271659	0.088209	3.07972	0.00207197	0.170344	0.199781
ENSMUSG00000029798.11	Herc6	200.356	0.551564	0.179505	3.07269	0.00212138	0.173706	0.383223
ENSMUSG00000030730.12	Atp2a1	10.1499	1.84825	0.604428	3.05784	0.00222935	0.181093	1.21416
ENSMUSG00000051617.3	Krt9	321.018	0.503786	0.164722	3.0584	0.00222523	0.181093	0.349555
ENSMUSG00000037608.16	Bclaf1	3474.52	-0.0868145	0.0284036	-3.05646	0.00223969	0.18121	-0.0689794
ENSMUSG00000010825.17	Grid2ip	72.7694	0.875986	0.287944	3.04221	0.0023485	0.187982	0.600806
ENSMUSG00000028926.15	Cdk14	6373.74	-0.137893	0.0453182	-3.04278	0.00234405	0.187982	-0.10165
ENSMUSG00000060550.16	H2-Q7	75.0525	0.864071	0.284058	3.04188	0.00235104	0.187982	0.591735
ENSMUSG00000025473.16	Adam8	135.933	0.35962	0.118486	3.03512	0.00240442	0.188672	0.252845
ENSMUSG00000027932.14	Slc27a3	162.806	0.703902	0.231934	3.03493	0.00240594	0.188672	0.479465
ENSMUSG00000030256.11	Bhlhe41	1188.25	0.398234	0.13102	3.03949	0.00236982	0.188672	0.27663
ENSMUSG00000034209.4	Rasl10a	558.03	0.424074	0.139726	3.03503	0.00240511	0.188672	0.292787
ENSMUSG00000038292.14	Ccdc155	35.2402	0.588121	0.19364	3.03719	0.00238792	0.188672	0.404986
ENSMUSG00000062257.13	Opcml	5883.9	-0.111123	0.0366528	-3.03177	0.00243127	0.189748	-0.0843827
ENSMUSG00000079685.10	Ulbp1	7.20265	1.66801	0.550334	3.0309	0.00243828	0.189748	1.15052
ENSMUSG00000052921.13	Arhgef15	267.872	0.393937	0.130031	3.02955	0.00244917	0.189871	0.271159
ENSMUSG00000107096.3	Gm43597	618.278	0.2283	0.075438	3.02632	0.00247549	0.191185	0.160716
ENSMUSG00000031438.11	Rnf128	570.585	-0.240276	0.0794295	-3.02502	0.00248616	0.191284	-0.168233
ENSMUSG00000042816.4	Gpr151	17.0261	1.01656	0.336205	3.02363	0.00249761	0.191442	0.693669
ENSMUSG00000024037.13	Wdr4	532.751	0.237753	0.0786891	3.02142	0.00251595	0.191999	0.167082
ENSMUSG00000063801.7	Ap3s2	2148.54	0.130525	0.0432133	3.02049	0.0025237	0.191999	0.0960859
ENSMUSG00000030742.7	Lat	15.8017	0.96028	0.319925	3.00158	0.00268586	0.203576	0.648046
ENSMUSG00000112847.1	Gm47573	42.0798	0.622879	0.207812	2.99732	0.00272369	0.205679	0.417765
ENSMUSG00000030905.5	Crym	3891.47	-0.339833	0.113519	-2.99363	0.00275678	0.207265	-0.233119
ENSMUSG00000078486.3	Perm1	21.8146	0.93135	0.311205	2.99272	0.00276502	0.207265	0.62122
ENSMUSG00000008398.16	Elk3	217.562	0.403889	0.135484	2.98109	0.00287226	0.210657	0.270483
ENSMUSG00000027663.12	Zmat3	2018.41	-0.153208	0.0513483	-2.98371	0.00284777	0.210657	-0.115497
ENSMUSG00000040428.19	Plekha4	32.5999	0.834133	0.279727	2.98196	0.00286411	0.210657	0.549051
ENSMUSG00000043807.6	Ly6g5b	3.54996	2.2889	0.766859	2.98477	0.00283792	0.210657	0.00253772
ENSMUSG00000045994.17	B3gat1	5986.35	-0.170361	0.057116	-2.98272	0.00285695	0.210657	-0.120211
ENSMUSG00000053347.15	Zfp943	453.37	-0.217998	0.0730192	-2.98549	0.00283128	0.210657	-0.150949
ENSMUSG00000051136.1	Ghsr	41.4581	0.684792	0.230309	2.97336	0.00294561	0.215262	0.450816
ENSMUSG00000095762.1	Gm16378	11.6193	1.13822	0.383387	2.96886	0.00298909	0.217659	0.749558
ENSMUSG00000026107.11	Nabp1	500.782	-0.220657	0.0745345	-2.96047	0.00307171	0.222879	-0.151364
ENSMUSG00000029151.14	Slc30a3	1443.91	0.199446	0.0674689	2.95612	0.00311536	0.225245	0.13719
ENSMUSG00000032407.14	U2surp	2214.31	-0.122152	0.04134	-2.95481	0.00312858	0.225402	-0.0899885
ENSMUSG00000005952.15	Trpv1	5.7726	2.07496	0.702554	2.95346	0.00314236	0.225597	1.3714
ENSMUSG00000045210.8	Vcpip1	2186.37	-0.108446	0.0367898	-2.94773	0.00320121	0.229016	-0.080289
ENSMUSG00000115311.1	Gm35823	24.2706	0.775166	0.263406	2.94286	0.00325199	0.231835	0.498269
ENSMUSG00000074024.5	4632427E13Rik	125.381	-0.327071	0.111463	-2.93435	0.00334245	0.237454	-0.212569
ENSMUSG00000023191.9	P3h3	615.904	-0.229975	0.0785606	-2.92736	0.0034185	0.242013	-0.153197
ENSMUSG00000040618.7	Pck2	728.799	-0.284214	0.097316	-2.92053	0.00349441	0.244581	-0.185862
ENSMUSG00000046806.13	Cyren	73.7585	0.460023	0.15766	2.91782	0.00352485	0.244581	0.291826
ENSMUSG00000047828.4	A730018C14Rik	7.93784	1.28008	0.43869	2.91797	0.00352323	0.244581	0.818749
ENSMUSG00000095276.2	Gfy	7.57918	1.32993	0.455654	2.91872	0.0035147	0.244581	0.853311
ENSMUSG00000104708.1	Gm42503	13.3604	0.981352	0.336218	2.9188	0.00351384	0.244581	0.6273
ENSMUSG00000105449.1	Gm43379	119.724	-0.448525	0.153728	-2.91766	0.00352674	0.244581	-0.0118194
ENSMUSG00000000365.9	Rnf17	27.9572	0.725676	0.248946	2.915	0.0035569	0.245249	0.457802
ENSMUSG00000041062.7	Mslnl	7.0464	1.72842	0.593185	2.9138	0.00357059	0.245249	1.07949
ENSMUSG00000051062.6	Fbll1	575.718	-0.181064	0.0621437	-2.91364	0.00357247	0.245249	-0.122467
ENSMUSG00000038704.12	Aspdh	24.9939	-0.770139	0.264546	-2.91117	0.00360073	0.24636	-0.482681
ENSMUSG00000086321.1	Gm11413	4.44062	1.90096	0.654854	2.90288	0.00369746	0.252132	0.00273719
ENSMUSG00000021244.15	Ylpm1	3549.4	-0.113214	0.0390302	-2.90069	0.00372348	0.25299	-0.0893562
ENSMUSG00000024073.16	Birc6	4389.95	-0.0904103	0.0311901	-2.89869	0.00374726	0.25299	-0.0680963
ENSMUSG00000030056.8	Isy1	648.707	0.159358	0.0549671	2.89915	0.00374178	0.25299	0.108746
ENSMUSG00000005864.7	Cnga2	6.71547	1.42499	0.492437	2.89375	0.00380676	0.256159	0.896477
ENSMUSG00000030249.15	Abcc9	214.91	0.352195	0.121848	2.89044	0.00384697	0.257167	0.220964
ENSMUSG00000067297.5	Ifit1bl2	15.948	0.92567	0.320142	2.89144	0.00383482	0.257167	0.571811
ENSMUSG00000031143.4	Ccdc22	446.668	0.278293	0.0964446	2.88552	0.00390768	0.260021	0.176862
ENSMUSG00000041460.16	Cacna2d4	38.0939	0.703151	0.243734	2.88492	0.00391518	0.260021	0.426092
ENSMUSG00000116594.1	Gm49601	1205.63	-0.225682	0.0782623	-2.88366	0.0039308	0.260211	-0.147562
ENSMUSG00000110080.1	Gm6145	669.978	-0.241601	0.0838192	-2.8824	0.00394654	0.260408	-0.155479
ENSMUSG00000045349.15	Sh2d5	1729.33	0.326654	0.11347	2.87877	0.00399227	0.262211	0.206962
ENSMUSG00000060882.5	Kcnd2	2649.47	-0.16691	0.0580115	-2.87718	0.00401246	0.262211	-0.111681
ENSMUSG00000066687.5	Zbtb16	1556.27	-0.250595	0.0870812	-2.87772	0.00400563	0.262211	-0.159777
ENSMUSG00000001285.12	Myg1	541.706	0.179374	0.0623946	2.87483	0.00404247	0.263329	0.11889
ENSMUSG00000100417.2	Gm28578	73.8313	0.683941	0.238633	2.86608	0.00415588	0.269854	0.404216
ENSMUSG00000113300.1	Gm49371	3.90048	2.26528	0.790674	2.865	0.00417012	0.26992	0.00224643
ENSMUSG00000021903.11	Galnt15	75.1441	0.614965	0.21512	2.8587	0.00425375	0.272735	0.355233
ENSMUSG00000095403.8	Gm21092	123.543	0.318502	0.11136	2.86011	0.00423498	0.272735	0.196728
ENSMUSG00000104597.1	B230334C09Rik	5473.55	-0.121572	0.0425238	-2.85893	0.00425079	0.272735	-0.0827512
ENSMUSG00000033377.14	Palmd	548.522	-0.251263	0.088038	-2.85403	0.00431684	0.275912	-0.156927
ENSMUSG00000011837.4	Snapc2	447.025	0.215442	0.0756174	2.84911	0.00438414	0.276125	0.136802
ENSMUSG00000024395.9	Lims2	197.36	0.366118	0.128519	2.84875	0.00438913	0.276125	0.220641
ENSMUSG00000028642.7	Tmem269	10.496	1.30797	0.45928	2.84786	0.00440142	0.276125	0.74882
ENSMUSG00000051951.5	Xkr4	1241.99	-0.150843	0.052942	-2.84922	0.00438269	0.276125	-0.101376
ENSMUSG00000064354.1	mt-Co2	35021.4	0.247615	0.0868895	2.84977	0.00437509	0.276125	0.168708
ENSMUSG00000066760.12	Psg16	86.146	0.410174	0.143941	2.84959	0.0043775	0.276125	0.243758
ENSMUSG00000021700.10	Rab3c	11250.3	-0.164092	0.0576805	-2.84484	0.00444333	0.276701	-0.109249
ENSMUSG00000027329.9	Spef1	180.3	0.31078	0.109222	2.8454	0.00443554	0.276701	0.188111
ENSMUSG00000073411.12	H2-D1	850.966	0.274407	0.0964771	2.84427	0.00445132	0.276701	0.168508
ENSMUSG00000022468.12	Endou	36.7016	0.981816	0.345367	2.84282	0.00447159	0.277117	0.542782
ENSMUSG00000022758.14	P2rx6	59.6575	0.452628	0.159328	2.84085	0.00449934	0.277991	0.26508
ENSMUSG00000027009.18	Itga4	861.408	-0.431024	0.151855	-2.83839	0.00453424	0.279301	-0.0115202
ENSMUSG00000032523.11	Hhatl	160.735	0.387632	0.136732	2.83498	0.00458284	0.280599	0.224889
ENSMUSG00000072919.4	Noxred1	20.5501	0.898031	0.31674	2.83523	0.00457921	0.280599	0.508982
ENSMUSG00000059423.13	Zfp933	394.404	-0.236972	0.0836427	-2.83315	0.00460915	0.281365	-0.146208
ENSMUSG00000000627.15	Sema4f	1107.05	-0.137816	0.0486879	-2.83061	0.00464589	0.281465	-0.0926863
ENSMUSG00000003746.16	Man1a	1712.36	-0.240656	0.0850756	-2.82873	0.00467326	0.281465	-0.149021
ENSMUSG00000020899.16	Pfas	842.384	-0.151182	0.053502	-2.82572	0.00471746	0.281465	-0.10103
ENSMUSG00000022973.18	Synj1	11928.1	-0.117627	0.041631	-2.82546	0.00472122	0.281465	-0.0817117
ENSMUSG00000034211.14	Mrps17	1319.28	0.147266	0.0520939	2.82693	0.00469971	0.281465	0.0981427
ENSMUSG00000078865.8	Gm14406	9.42654	1.77308	0.626933	2.82818	0.00468133	0.281465	0.00242973
ENSMUSG00000087651.3	1500009L16Rik	263.264	-0.271498	0.0959607	-2.82926	0.00466554	0.281465	-0.163035
ENSMUSG00000102632.1	Gm37786	7.35424	1.34171	0.474187	2.8295	0.00466214	0.281465	0.773545
ENSMUSG00000020220.16	Vps13d	4044.72	-0.0906168	0.0320934	-2.82353	0.0047498	0.282343	-0.0647355
ENSMUSG00000089837.9	Npcd	70.2444	0.880442	0.311939	2.82249	0.0047653	0.282441	0.00479059
ENSMUSG00000026656.15	Fcgr2b	90.9382	0.590167	0.209226	2.82071	0.0047917	0.283183	0.305788
ENSMUSG00000023979.14	Guca1b	16.477	0.930245	0.329999	2.81893	0.00481834	0.283742	0.507186
ENSMUSG00000044876.15	Zfp444	613.182	0.155941	0.0553331	2.81822	0.004829	0.283742	0.102117
ENSMUSG00000025496.5	Drd4	5.44386	2.23605	0.794757	2.8135	0.00490057	0.286297	0.00191343
ENSMUSG00000036928.14	Stag3	39.141	0.579164	0.205806	2.81413	0.00489094	0.286297	0.307898
ENSMUSG00000072964.14	Bhlhb9	1468.61	-0.178592	0.0635633	-2.80968	0.00495909	0.288065	-0.11318
ENSMUSG00000091994.2	E130317F20Rik	68.8519	-0.432131	0.1538	-2.8097	0.00495876	0.288065	-0.234721
ENSMUSG00000000416.16	Cttnbp2	5735.57	-0.188264	0.0670944	-2.80596	0.00501672	0.288418	-0.121181
ENSMUSG00000024940.11	Ltbp3	941.133	0.274556	0.0978599	2.8056	0.0050223	0.288418	0.160408
ENSMUSG00000031750.15	Il34	817.538	-0.164119	0.0584866	-2.80609	0.00501469	0.288418	-0.105335
ENSMUSG00000049281.16	Scn3b	5221.12	-0.188644	0.0671802	-2.80803	0.0049845	0.288418	-0.118415
ENSMUSG00000114045.1	Gm34220	67.8301	-0.440291	0.156982	-2.80473	0.00503588	0.288418	-0.232711
ENSMUSG00000098021.2	Gm9522	2.77587	2.44485	0.872529	2.80203	0.00507823	0.290028	0.00198752
ENSMUSG00000108880.1	Gm44560	260.317	-0.410481	0.147033	-2.79176	0.00524216	0.298554	-0.0116992
ENSMUSG00000024036.16	Slc37a1	137.219	0.313625	0.112444	2.78917	0.00528437	0.29893	0.187867
ENSMUSG00000046699.14	Slitrk4	1078.63	-0.199172	0.0714451	-2.78776	0.00530741	0.29893	-0.121905
ENSMUSG00000059900.14	Tmem40	15.7603	1.3	0.466083	2.7892	0.00528391	0.29893	0.0033285
ENSMUSG00000067942.6	Zfp160	445.417	-0.188486	0.0676121	-2.78776	0.00530741	0.29893	-0.118214
ENSMUSG00000020577.17	Tspan13	4611.99	-0.147143	0.0528398	-2.7847	0.00535777	0.300935	-0.0878618
ENSMUSG00000056258.9	Kcnq3	5803.26	-0.185344	0.0665851	-2.78356	0.00537661	0.301164	-0.115599
ENSMUSG00000024136.14	Dnase1l2	93.913	0.441259	0.15868	2.78082	0.00542222	0.302261	0.0107059
ENSMUSG00000027790.14	Sis	2.95351	2.52105	0.906812	2.78013	0.00543378	0.302261	0.00199536
ENSMUSG00000030704.14	Rab6a	11423.7	-0.0828437	0.0298137	-2.77871	0.00545749	0.302261	-0.0692447
ENSMUSG00000046743.6	Fat4	948.014	-0.369519	0.133019	-2.77795	0.00547033	0.302261	-0.0131658
ENSMUSG00000089917.7	Uckl1	519.027	0.19833	0.0713693	2.77892	0.00545392	0.302261	0.119517
ENSMUSG00000020169.4	Best3	57.1866	0.752223	0.27114	2.7743	0.0055321	0.304027	0.00592659
ENSMUSG00000022357.2	Klhl38	10.9956	1.03147	0.371775	2.77446	0.00552937	0.304027	0.00443136
ENSMUSG00000061143.15	Maml3	226.027	0.294277	0.106125	2.77292	0.0055555	0.304492	0.160436
ENSMUSG00000103144.1	Pcdhga1	315.3	0.423712	0.152928	2.77066	0.00559432	0.305798	0.0110812
ENSMUSG00000035459.18	Stab2	15.0424	0.955785	0.345355	2.76754	0.00564803	0.307908	0.00469631
ENSMUSG00000074166.7	AW146154	138.115	-0.364261	0.131742	-2.76496	0.00569293	0.309529	-0.0133834
ENSMUSG00000022753.15	Tmem30c	21.4912	0.77728	0.281658	2.75966	0.00578615	0.31376	0.00575571
ENSMUSG00000022665.15	Ccdc80	83.4022	0.603486	0.219068	2.75478	0.00587309	0.315984	0.00732315
ENSMUSG00000023918.12	Adgrf4	96.8887	0.87765	0.318462	2.75591	0.00585298	0.315984	0.00487728
ENSMUSG00000103593.1	Gm37352	10.7913	1.29257	0.469216	2.75475	0.00587366	0.315984	0.0033883
ENSMUSG00000021478.6	Drd1	177.984	0.461521	0.167632	2.75318	0.00590194	0.316318	0.00991537
ENSMUSG00000040690.15	Col16a1	575	0.511019	0.185644	2.75268	0.00591089	0.316318	0.00878457
ENSMUSG00000019278.5	Dpep1	4.60943	2.12146	0.77093	2.75181	0.00592664	0.31633	0.00209834
ENSMUSG00000041135.15	Ripk2	144.222	-0.298788	0.10898	-2.74167	0.00611273	0.324564	-0.0170862
ENSMUSG00000072082.7	Ccnf	96.4524	0.408767	0.149057	2.74235	0.00610011	0.324564	0.0113844
ENSMUSG00000022756.17	Slc7a4	1743.2	0.238871	0.0872554	2.73761	0.00618878	0.326899	0.129801
ENSMUSG00000117712.1	Gm19159	3.59225	1.87568	0.685	2.73822	0.0061773	0.326899	0.00255126
ENSMUSG00000041483.14	Zfp281	1210.42	-0.163198	0.0596888	-2.73414	0.00625432	0.329421	-0.103186
ENSMUSG00000102752.1	Gm7694	176.622	0.362001	0.132437	2.73338	0.00626883	0.329421	0.0130105
ENSMUSG00000020441.6	2310033P09Rik	255.604	-0.270926	0.0992334	-2.73019	0.00632982	0.329984	-0.0192733
ENSMUSG00000028312.19	Smc2	415.807	-0.242841	0.0890216	-2.72789	0.00637411	0.329984	-0.125736
ENSMUSG00000028525.16	Pde4b	1996.36	0.257786	0.0945525	2.72638	0.0064033	0.329984	0.131012
ENSMUSG00000030854.17	Ptpn5	3249.06	0.180207	0.0660931	2.72657	0.00639963	0.329984	0.104651
ENSMUSG00000036390.8	Gadd45a	89.6197	0.555004	0.203652	2.72525	0.00642522	0.329984	0.00791064
ENSMUSG00000038174.14	Fam126b	3412.48	-0.125465	0.0459266	-2.73187	0.00629766	0.329984	-0.0840482
ENSMUSG00000040751.12	Lat2	44.181	0.489874	0.17953	2.72865	0.00635945	0.329984	0.00922118
ENSMUSG00000044676.10	Zfp612	1287.33	0.163137	0.0598151	2.72735	0.00638444	0.329984	0.0986962
ENSMUSG00000049511.5	Htr1b	223.702	-0.359496	0.131883	-2.72588	0.00641301	0.329984	-0.0129949
ENSMUSG00000028417.3	Tal2	9.41384	1.23492	0.453279	2.72442	0.00644144	0.329986	0.0035267
ENSMUSG00000016552.13	Foxred2	450.096	0.202103	0.0742084	2.72345	0.00646033	0.330125	0.113162
ENSMUSG00000071302.10	2610044O15Rik8	323.011	-0.230496	0.0847757	-2.71889	0.00655011	0.333875	-0.119933
ENSMUSG00000074480.4	Mex3a	104.239	0.412218	0.152023	2.71156	0.00669671	0.340497	0.0109302
ENSMUSG00000047904.6	Sstr2	233.946	0.64624	0.238404	2.71069	0.00671431	0.340542	0.00658064
ENSMUSG00000028468.15	Rgp1	1323.66	0.114099	0.0421875	2.70458	0.00683917	0.343332	0.0740349
ENSMUSG00000057230.14	Aak1	15752.7	-0.0831529	0.0307471	-2.70442	0.00684241	0.343332	-0.0638356
ENSMUSG00000073418.4	C4b	2354.33	0.374718	0.13842	2.7071	0.00678732	0.343332	0.0121518
ENSMUSG00000115961.1	Gm41409	3.32378	1.92071	0.710331	2.70397	0.00685161	0.343332	0.00246006
ENSMUSG00000116604.1	Gm49745	18.125	0.759223	0.28079	2.70388	0.0068535	0.343332	0.0057045
ENSMUSG00000030681.18	Mvp	236.654	0.322394	0.119297	2.70246	0.00688285	0.343696	0.0144938
ENSMUSG00000102748.1	Pcdhgb2	269.323	-0.335987	0.124352	-2.7019	0.00689449	0.343696	-0.0137439
ENSMUSG00000048109.10	Rbm15	396.006	-0.181098	0.0671232	-2.698	0.00697579	0.346901	-0.101298
ENSMUSG00000000555.8	Itga5	62.4153	0.830464	0.307917	2.69704	0.00699582	0.347051	0.00491781
ENSMUSG00000033214.10	Slitrk5	1809.97	-0.131275	0.0487025	-2.69544	0.00702958	0.347879	-0.0819071
ENSMUSG00000021470.19	Ercc6l2	618.01	-0.146664	0.054445	-2.6938	0.00706432	0.348752	-0.08764
ENSMUSG00000025658.16	Cnksr2	7714.11	-0.138487	0.051485	-2.68985	0.00714836	0.349329	-0.0672616
ENSMUSG00000027364.14	Usp50	19.0836	0.964334	0.358591	2.68923	0.00716167	0.349329	0.00432313
ENSMUSG00000030067.17	Foxp1	1717.71	-0.155366	0.057769	-2.68944	0.00715724	0.349329	-0.0873593
ENSMUSG00000032402.12	Smad3	1934.76	0.155715	0.0579	2.68938	0.00715852	0.349329	0.0912124
ENSMUSG00000104415.1	Gm37069	54.9734	-0.599078	0.222727	-2.68974	0.0071508	0.349329	-0.00704527
ENSMUSG00000117069.1	Gm49894	4.78074	-1.58166	0.58852	-2.68752	0.00719853	0.350288	-0.00274505
ENSMUSG00000030047.14	Arhgap25	84.3228	0.570124	0.212278	2.68575	0.00723681	0.351312	0.00742314
ENSMUSG00000004446.12	Bid	244.872	0.289607	0.108019	2.68108	0.0073385	0.352969	0.0166032
ENSMUSG00000013367.5	Iglon5	584.078	0.276937	0.103357	2.67943	0.00737481	0.352969	0.0178341
ENSMUSG00000027087.11	Itgav	1475.75	0.272271	0.101597	2.6799	0.00736448	0.352969	0.0182296
ENSMUSG00000032578.7	Cish	92.0838	0.473271	0.176423	2.68258	0.0073056	0.352969	0.00911541
ENSMUSG00000035929.11	H2-Q4	126.357	0.508845	0.189787	2.68113	0.00733734	0.352969	0.00833948
ENSMUSG00000059602.14	Syn3	227.963	0.341735	0.127497	2.68033	0.00735488	0.352969	0.0132196
ENSMUSG00000079547.4	H2-DMb1	36.5985	0.591431	0.220813	2.67842	0.00739704	0.353204	0.00718753
ENSMUSG00000102605.1	Gm37264	6.99191	1.60339	0.598845	2.67747	0.00741808	0.353381	0.00258736
ENSMUSG00000001435.15	Col18a1	162.767	0.461104	0.172708	2.66984	0.00758868	0.35375	0.00922682
ENSMUSG00000035745.9	Grin3b	4.09336	2.08052	0.777899	2.67454	0.00748318	0.35375	0.0020527
ENSMUSG00000036661.14	Dennd3	219.272	0.228963	0.0857813	2.66914	0.00760448	0.35375	0.0239039
ENSMUSG00000037708.16	Spag6	101.984	0.576125	0.215952	2.66784	0.00763402	0.35375	0.00724833
ENSMUSG00000041710.4	Trpc5	425.86	-0.22281	0.0835142	-2.66792	0.00763214	0.35375	-0.026279
ENSMUSG00000041762.16	Gpr155	1827.73	-0.150916	0.0563915	-2.67623	0.00744565	0.35375	-0.0843334
ENSMUSG00000062931.15	Zfp938	440.813	-0.221759	0.0831032	-2.66848	0.00761947	0.35375	-0.0253803
ENSMUSG00000074733.14	Zfp950	1694.91	-0.136162	0.0510299	-2.66829	0.00762389	0.35375	-0.0819813
ENSMUSG00000098240.1	Gm4575	3.3761	-2.45752	0.918697	-2.67501	0.00747267	0.35375	-0.00173017
ENSMUSG00000105419.1	Gm43205	32.069	0.564816	0.211305	2.67299	0.0075179	0.35375	0.00754358
ENSMUSG00000110218.1	Gm20219	34.665	0.633599	0.237147	2.67176	0.00754554	0.35375	0.00662089
ENSMUSG00000115329.1	Gm49272	2.38101	2.71117	1.01612	2.66816	0.00762673	0.35375	0.00169571
ENSMUSG00000000489.7	Pdgfb	583.392	0.257422	0.0966315	2.66396	0.0077227	0.355341	0.0194572
ENSMUSG00000036510.17	Cdh8	1318.71	-0.118866	0.0446137	-2.66435	0.00771367	0.355341	-0.073788
ENSMUSG00000045991.19	Onecut2	494.978	-0.250132	0.0939717	-2.66178	0.00777292	0.355341	-0.0201048
ENSMUSG00000089832.8	Shkbp1	289.247	-0.257805	0.0967403	-2.66492	0.00770073	0.355341	-0.0192696
ENSMUSG00000097316.2	Gm10516	128.436	0.366091	0.137524	2.66201	0.00776746	0.355341	0.0120718
ENSMUSG00000117238.1	AC139131.1	17.1732	0.951657	0.357483	2.66211	0.00776534	0.355341	0.00430381
ENSMUSG00000028758.12	Kif17	592.129	0.381487	0.143412	2.66009	0.00781208	0.356332	0.011409
ENSMUSG00000042678.17	Myo15	17.5535	0.795806	0.299372	2.65825	0.00785468	0.357475	0.00524195
ENSMUSG00000028599.10	Tnfrsf1b	103.117	0.341937	0.128687	2.65711	0.00788129	0.357888	0.0130571
ENSMUSG00000002897.5	Il17ra	295.752	0.372993	0.140454	2.65563	0.00791607	0.358669	0.0117663
ENSMUSG00000041078.7	Grid1	1461.29	-0.121777	0.04591	-2.65251	0.00798954	0.361194	-0.0755343
ENSMUSG00000005892.4	Trh	31.9346	1.60067	0.604366	2.64852	0.00808461	0.363077	0.00200315
ENSMUSG00000084842.3	Pabpc1l2b-ps	390.613	-0.227528	0.0858803	-2.64936	0.00806435	0.363077	-0.0233027
ENSMUSG00000092368.1	A930015D03Rik	22.2043	0.671458	0.253457	2.6492	0.00806833	0.363077	0.00618178
ENSMUSG00000063245.11	Zfp993	5.5131	-1.58428	0.59835	-2.64774	0.00810309	0.363108	-0.00255402
ENSMUSG00000021816.11	Ppp3cb	8151.77	-0.0903114	0.0341335	-2.64583	0.00814914	0.36437	-0.061169
ENSMUSG00000061039.5	Olfr920	15.6471	1.03419	0.391323	2.6428	0.00822234	0.366839	0.00383719
ENSMUSG00000060538.14	Tmem219	206.848	0.268299	0.101553	2.64196	0.00824272	0.366945	0.0177515
ENSMUSG00000049583.15	Grm5	7128.02	-0.193943	0.0734368	-2.64095	0.00826736	0.36724	-0.0341869
ENSMUSG00000104379.1	Gm37509	50.559	0.459531	0.174179	2.63827	0.00833295	0.369349	0.00914025
ENSMUSG00000020520.14	Galnt10	278.399	0.208586	0.0792173	2.63309	0.00846127	0.370075	0.0272449
ENSMUSG00000025280.8	Polr3a	775.891	-0.156915	0.0595606	-2.63455	0.0084249	0.370075	-0.0857204
ENSMUSG00000057716.7	Tmem178b	4462.91	-0.143047	0.0543374	-2.63256	0.0084743	0.370075	-0.0683797
ENSMUSG00000059136.4	Olfr539	93.3434	0.713169	0.270524	2.63625	0.00838287	0.370075	0.00560246
ENSMUSG00000079330.9	Lemd1	16.5437	1.02851	0.3907	2.63248	0.00847637	0.370075	0.0038796
ENSMUSG00000085642.8	3110053B16Rik	67.467	0.39828	0.151105	2.63577	0.00839454	0.370075	0.0107323
ENSMUSG00000087536.1	Gm14246	6.72477	1.44726	0.54927	2.63488	0.00841669	0.370075	0.00275941
ENSMUSG00000025515.15	Muc2	11.0506	1.07989	0.410434	2.63109	0.00851111	0.370797	0.00373306
ENSMUSG00000009406.13	Elk1	2089.73	0.118172	0.0449279	2.63026	0.00853187	0.370909	0.0727589
ENSMUSG00000106944.1	Gm43843	390.421	-0.245701	0.0935017	-2.62778	0.00859453	0.372838	-0.0202628
ENSMUSG00000023206.16	Il15ra	130.06	0.414519	0.157957	2.62425	0.00868395	0.373538	0.0100595
ENSMUSG00000024598.9	Fbn2	211.11	-0.300036	0.114324	-2.62444	0.00867923	0.373538	-0.014794
ENSMUSG00000032101.6	Ddx25	1102.36	0.175049	0.0666879	2.62489	0.0086676	0.373538	0.0867582
ENSMUSG00000059195.10	Gm12715	148.471	-0.331357	0.126178	-2.6261	0.00863689	0.373538	-0.0131537
ENSMUSG00000090799.2	Klhl33	196.081	0.424567	0.161906	2.62231	0.00873353	0.37488	0.00973915
ENSMUSG00000098093.2	Gm8707	6.01628	2.0708	0.790491	2.61964	0.0088023	0.377038	0.00161437
ENSMUSG00000020374.16	Rasgef1c	86.9714	0.825326	0.31532	2.61742	0.00885963	0.377117	0.00459171
ENSMUSG00000036964.14	Trim17	160.25	-0.315493	0.120517	-2.61784	0.00884893	0.377117	-0.0138037
ENSMUSG00000039789.7	Zfp597	488.653	-0.237182	0.0905715	-2.61873	0.00882576	0.377117	-0.0209467
ENSMUSG00000020251.13	Glt8d2	359.983	0.367265	0.140618	2.61179	0.00900685	0.379291	0.0114278
ENSMUSG00000026824.11	Kcnj3	3333.27	-0.124922	0.047813	-2.61273	0.00898234	0.379291	-0.0736381
ENSMUSG00000030775.11	Trat1	29.8056	0.730667	0.279923	2.61024	0.00904792	0.379291	0.00542335
ENSMUSG00000036295.5	Lrrn3	1542.45	-0.174645	0.0669053	-2.61033	0.00904541	0.379291	-0.0774941
ENSMUSG00000039653.9	Baat	3.70882	2.1341	0.816633	2.6133	0.00896732	0.379291	0.00193506
ENSMUSG00000049420.9	Tmem200a	583.698	-0.170425	0.0653119	-2.6094	0.00907002	0.379291	-0.0813295
ENSMUSG00000062252.9	Lhfpl5	68.6673	0.446735	0.170929	2.61357	0.00896021	0.379291	0.00919238
ENSMUSG00000062376.7	Borcs7	428.005	0.165404	0.0633557	2.61072	0.00903514	0.379291	0.0857205
ENSMUSG00000063049.4	Ing2	499.03	-0.170456	0.0653313	-2.6091	0.00907813	0.379291	-0.080764
ENSMUSG00000002413.15	Braf	4335.96	-0.0828929	0.031787	-2.60776	0.00911362	0.37976	-0.0602243
ENSMUSG00000020447.5	Npc1l1	31.8628	0.702936	0.26975	2.60588	0.00916387	0.37976	0.00522589
ENSMUSG00000051985.12	Igfn1	201.776	1.59673	0.612662	2.60622	0.00915469	0.37976	0.00202391
ENSMUSG00000085922.1	Fhad1os2	3.09445	2.03531	0.780982	2.60609	0.00915817	0.37976	0.00212146
ENSMUSG00000027864.9	Ptgfrn	418.533	0.404691	0.155413	2.60396	0.00921524	0.381115	0.0101128
ENSMUSG00000093565.1	Rab26os	62.2584	0.618448	0.237732	2.60145	0.00928309	0.38237	0.00631946
ENSMUSG00000106694.1	Gm42894	46.5592	-0.541331	0.208045	-2.60199	0.00926843	0.38237	-0.00736962
ENSMUSG00000022197.16	Pdzd2	1309.75	0.284283	0.10936	2.59951	0.00933567	0.38376	0.0155121
ENSMUSG00000050737.13	Ptges	81.4217	0.355024	0.136798	2.59524	0.00945247	0.38778	0.0117838
ENSMUSG00000078606.8	Gm4070	92.1889	0.682109	0.262991	2.59366	0.00949604	0.388785	0.00568847
ENSMUSG00000021798.14	Ldb3	240.519	0.243599	0.0941388	2.58766	0.00966307	0.391378	0.0198126
ENSMUSG00000027160.16	Ccdc34	240.302	-0.200948	0.0777083	-2.58592	0.00971186	0.391378	-0.0288849
ENSMUSG00000034664.13	Itga2b	40.3579	0.525123	0.202888	2.58824	0.00964672	0.391378	0.00756398
ENSMUSG00000036745.15	Ttll7	6061.09	-0.1244	0.0481199	-2.5852	0.00973213	0.391378	-0.0738748
ENSMUSG00000038538.17	Ubn2	2561.61	-0.0946535	0.0365707	-2.58823	0.00964698	0.391378	-0.0611682
ENSMUSG00000041153.9	Osgin2	412.767	-0.211329	0.0817353	-2.58553	0.00972294	0.391378	-0.0250693
ENSMUSG00000053214.7	Gm9899	296.706	0.368163	0.14241	2.58524	0.00973121	0.391378	0.0107278
ENSMUSG00000074896.3	Ifit3	164.834	0.575281	0.22225	2.58844	0.00964123	0.391378	0.00661524
ENSMUSG00000079014.4	Serpina3i	3.39059	2.35825	0.911101	2.58835	0.00964371	0.391378	0.00170477
ENSMUSG00000042042.14	Csgalnact2	374.043	-0.178411	0.0690705	-2.58304	0.00979354	0.39153	-0.0455368
ENSMUSG00000064201.8	Krt2	249.669	0.61836	0.239306	2.58398	0.00976687	0.39153	0.00615155
ENSMUSG00000112300.1	Gm47976	39.062	0.526226	0.203681	2.58359	0.00977789	0.39153	0.00753509
ENSMUSG00000026098.13	Pms1	94.8192	-0.331364	0.128407	-2.58058	0.00986357	0.393558	-0.0125548
ENSMUSG00000028871.7	Rspo1	29.0702	1.15007	0.446089	2.57812	0.00993406	0.395597	0.00311601
ENSMUSG00000022610.10	Mapk12	94.3707	0.45364	0.176148	2.57533	0.0100144	0.396723	0.0087164
ENSMUSG00000037921.15	Ddx60	32.5772	0.552356	0.214514	2.57492	0.0100263	0.396723	0.0071102
ENSMUSG00000046230.11	Vps13a	1974.95	-0.141524	0.0549604	-2.57502	0.0100234	0.396723	-0.0701738
ENSMUSG00000078838.3	Gm17382	26.0603	0.704142	0.273512	2.57444	0.0100402	0.396723	0.00549243
ENSMUSG00000048015.4	Neurod4	20.7217	1.13566	0.441334	2.57324	0.0100753	0.39734	0.00314103
ENSMUSG00000034112.9	Atp2c2	41.6623	0.561095	0.218121	2.5724	0.0100996	0.397532	0.00695514
ENSMUSG00000034681.17	Rnps1	2807.81	0.1067	0.0415126	2.57029	0.0101612	0.397669	0.0651353
ENSMUSG00000051236.13	Msrb3	182.7	0.254764	0.099119	2.57028	0.0101616	0.397669	0.0174419
ENSMUSG00000105107.1	Gm43412	9.80842	1.05616	0.410771	2.57116	0.0101357	0.397669	0.00366696
ENSMUSG00000036198.12	Arhgap36	32.2869	0.951447	0.370413	2.56861	0.0102107	0.398825	0.00393526
ENSMUSG00000026812.16	Tsc1	2175.44	0.120031	0.0467643	2.56673	0.0102664	0.400232	0.0692315
ENSMUSG00000025538.15	Sumf2	227.875	0.199358	0.0778944	2.55934	0.0104871	0.407544	0.0260542
ENSMUSG00000039850.16	Endov	1020.37	0.143346	0.0560282	2.55845	0.0105139	0.407544	0.0752999
ENSMUSG00000056332.4	Gm16294	6.95602	1.31737	0.514851	2.55875	0.010505	0.407544	0.00292487
ENSMUSG00000031146.6	Plp2	102.913	0.361663	0.141406	2.55763	0.0105389	0.407739	0.0110913
ENSMUSG00000021675.4	F2rl2	9.35762	1.6729	0.654547	2.55581	0.0105941	0.408325	0.00209205
ENSMUSG00000100891.1	2810049E08Rik	67.6485	-0.350907	0.137295	-2.55587	0.0105923	0.408325	-0.01147
ENSMUSG00000033953.10	Ppp3r1	20689.4	-0.0884165	0.0346101	-2.55464	0.0106297	0.408921	-0.0578461
ENSMUSG00000078485.3	Plekhn1	1255.18	0.117027	0.0458481	2.55249	0.0106957	0.410687	0.0681247
ENSMUSG00000074001.3	Klhl40	125.844	0.611703	0.239842	2.55044	0.0107586	0.412325	0.00615938
ENSMUSG00000022797.16	Tfrc	2405.9	-0.153225	0.0601302	-2.54822	0.0108274	0.414182	-0.0710789
ENSMUSG00000029598.12	Plbd2	1683.94	0.183747	0.0721785	2.54573	0.0109049	0.41559	0.0308556
ENSMUSG00000035314.10	Gdpd5	468.773	0.280311	0.110102	2.54593	0.0108986	0.41559	0.0148872
ENSMUSG00000027827.17	Kcnab1	2864.62	-0.128049	0.0503523	-2.54306	0.0109886	0.417784	-0.0688833
ENSMUSG00000045282.7	Tmem86b	162.326	0.331835	0.130544	2.54194	0.011024	0.417784	0.0120478
ENSMUSG00000054477.16	Kcnn2	1251.28	-0.154111	0.0606183	-2.54232	0.011012	0.417784	-0.0665675
ENSMUSG00000023159.8	Psg29	5.18984	1.34012	0.528347	2.53645	0.0111983	0.421973	0.00291114
ENSMUSG00000030093.7	Wnt7a	282.215	-0.350217	0.138074	-2.53644	0.0111987	0.421973	-0.010505
ENSMUSG00000030921.17	Trim30a	79.6612	0.466978	0.184161	2.5357	0.0112223	0.421973	0.0081791
ENSMUSG00000037627.16	Rgs22	32.9932	-0.715575	0.282299	-2.53482	0.0112507	0.421973	-0.00513824
ENSMUSG00000092048.3	Vmn2r85	25.4362	-0.652633	0.257181	-2.53764	0.0111602	0.421973	-0.00572225
ENSMUSG00000118154.1	9330117O12Rik	67.7449	-0.409974	0.161753	-2.53457	0.0112587	0.421973	-0.00942617
ENSMUSG00000030351.5	Tspan11	27.411	0.659058	0.260119	2.53368	0.0112872	0.422264	0.00568379
ENSMUSG00000033152.13	Podxl2	3057.34	0.355939	0.140524	2.53294	0.0113111	0.422386	0.0110746
ENSMUSG00000073018.6	Gm1070	6.00874	1.36046	0.53733	2.53189	0.011345	0.422875	0.00279311
ENSMUSG00000020434.4	4921536K21Rik	14.5486	0.882445	0.348621	2.53124	0.0113659	0.422883	0.00422169
ENSMUSG00000030283.7	St8sia1	1698.53	-0.127883	0.0505797	-2.52834	0.0114602	0.4234	-0.0676654
ENSMUSG00000042686.5	Jph1	1031.39	-0.290724	0.114918	-2.52985	0.0114112	0.4234	-0.0139641
ENSMUSG00000074635.3	3110070M22Rik	15.9204	-1.20638	0.477156	-2.52826	0.0114629	0.4234	-0.0026749
ENSMUSG00000113650.1	Gm47826	16.0354	-0.974076	0.385107	-2.52936	0.0114269	0.4234	-0.00379948
ENSMUSG00000009216.7	Fam163b	3135.19	0.248812	0.0985684	2.52426	0.0115944	0.423611	0.0170829
ENSMUSG00000025757.13	Hspa4l	4688.52	-0.121756	0.0482148	-2.52529	0.0115603	0.423611	-0.0670798
ENSMUSG00000030226.12	Lmo3	3399	-0.219717	0.0870071	-2.52528	0.0115606	0.423611	-0.0205466
ENSMUSG00000050334.12	C130071C03Rik	1621.74	0.126381	0.0500785	2.52366	0.011614	0.423611	0.0672483
ENSMUSG00000055917.15	Zfp277	480.553	-0.148579	0.0588197	-2.52601	0.0115365	0.423611	-0.0750097
ENSMUSG00000055972.5	2810407A14Rik	22.2389	-0.659591	0.261218	-2.52506	0.011568	0.423611	-0.00565265
ENSMUSG00000108591.1	Particl	319.85	-0.170926	0.0677195	-2.52403	0.0116019	0.423611	-0.0433146
ENSMUSG00000115087.1	Gm48998	16.3591	-0.833259	0.330531	-2.52097	0.0117031	0.426098	-0.00444591
ENSMUSG00000025813.14	Homer2	2573.25	-0.170144	0.0675097	-2.52029	0.0117259	0.426166	-0.0444214
ENSMUSG00000060534.16	Dcc	1010.77	-0.284267	0.112845	-2.51909	0.0117657	0.426853	-0.0138775
ENSMUSG00000020961.15	Ston2	919.291	0.183286	0.0729014	2.51416	0.0119315	0.427531	0.0284213
ENSMUSG00000030209.14	Grin2b	18953.1	-0.137172	0.0545728	-2.51355	0.0119522	0.427531	-0.0765547
ENSMUSG00000042510.7	AA986860	73.147	0.383508	0.152412	2.51626	0.0118606	0.427531	0.0100122
ENSMUSG00000045102.12	Poln	11.1138	1.04415	0.415077	2.51555	0.0118847	0.427531	0.0035066
ENSMUSG00000049871.14	Nlrc3	32.038	0.557695	0.221772	2.51473	0.0119124	0.427531	0.00667598
ENSMUSG00000051678.4	Pcdhb6	95.9179	0.372318	0.148102	2.51392	0.0119396	0.427531	0.0103587
ENSMUSG00000089951.8	Zfp968-ps	37.5282	-0.723293	0.287506	-2.51575	0.011878	0.427531	-0.00498318
ENSMUSG00000114797.1	Gm49336	1996.66	-0.0976361	0.0388112	-2.51567	0.0118807	0.427531	-0.062353
ENSMUSG00000056071.12	S100a9	3.00579	3.37619	1.34505	2.51009	0.0120702	0.430996	0.00100777
ENSMUSG00000110701.1	Gm6013	21.1953	0.672268	0.268146	2.50709	0.0121729	0.433146	0.00549355
ENSMUSG00000116779.1	Gm4829	9.5183	1.08414	0.432416	2.50716	0.0121705	0.433146	0.0033525
ENSMUSG00000075044.14	Slc22a29	2.62002	2.06151	0.822567	2.50619	0.0122041	0.433502	0.00199162
ENSMUSG00000063856.7	Gpx1	761.803	0.127182	0.0507861	2.50426	0.0122708	0.434355	0.0686462
ENSMUSG00000096606.2	Tpbgl	115.137	-0.401782	0.160431	-2.50439	0.0122664	0.434355	-0.00935511
ENSMUSG00000002325.15	Irf9	265.295	0.34147	0.136479	2.502	0.0123494	0.434872	0.0111289
ENSMUSG00000004626.14	Stxbp2	953.493	0.216633	0.0865606	2.50267	0.012326	0.434872	0.0209799
ENSMUSG00000035173.14	Ccdc186	1269.68	-0.124381	0.0497087	-2.5022	0.0123423	0.434872	-0.0680785
ENSMUSG00000046056.15	Sbsn	235.985	0.311608	0.124578	2.50132	0.0123733	0.434964	0.0124481
ENSMUSG00000017978.18	Cadps2	2185.37	-0.228892	0.0915918	-2.49904	0.0124529	0.435509	-0.019775
ENSMUSG00000027472.14	Pdrg1	493.169	0.198201	0.079295	2.49954	0.0124354	0.435509	0.0248205
ENSMUSG00000099913.1	Gm28551	7.51923	1.88101	0.752494	2.4997	0.0124299	0.435509	0.00182881
ENSMUSG00000039611.2	Tmem246	1491.28	-0.117139	0.0469445	-2.49527	0.012586	0.438583	-0.064045
ENSMUSG00000051435.11	Fhad1	149.636	0.411402	0.164839	2.49579	0.0125679	0.438583	0.00904114
ENSMUSG00000085998.8	AW822252	87.0971	0.362969	0.145494	2.49473	0.0126053	0.438583	0.0104364
ENSMUSG00000008318.10	Relt	265.619	0.310554	0.12454	2.49362	0.0126449	0.438585	0.0124154
ENSMUSG00000081564.1	Gm13717	2.45932	-2.50493	1.00458	-2.49352	0.0126484	0.438585	-0.0015539
ENSMUSG00000109032.1	Gm7972	18.1118	0.748459	0.300362	2.49186	0.0127077	0.439893	0.00484018
ENSMUSG00000018921.11	Pelp1	645.311	-0.149151	0.0599263	-2.4889	0.0128138	0.440157	-0.0531928
ENSMUSG00000034940.15	Synrg	2129.38	-0.105727	0.0424819	-2.48876	0.012819	0.440157	-0.0606361
ENSMUSG00000056708.5	Ier5	1005.74	0.352588	0.141628	2.48954	0.012791	0.440157	0.0104358
ENSMUSG00000102869.2	2900097C17Rik	40300.3	-0.0849808	0.0341475	-2.48864	0.0128233	0.440157	-0.0539103
ENSMUSG00000106917.1	Gm7832	25.5173	-0.633732	0.254641	-2.48873	0.01282	0.440157	-0.00569877
ENSMUSG00000067771.9	Gm14685	29.763	-0.706412	0.284043	-2.48699	0.0128828	0.441458	-0.00505502
ENSMUSG00000054901.7	Arhgef33	39.7206	0.544548	0.219023	2.48627	0.0129091	0.441618	0.00667452
ENSMUSG00000050505.7	Pcdh20	2644.1	-0.273213	0.110099	-2.48153	0.0130819	0.444474	-0.0143158
ENSMUSG00000055541.17	Lair1	218.196	0.254777	0.102624	2.48263	0.0130417	0.444474	0.0157962
ENSMUSG00000061751.16	Kalrn	14509	-0.144288	0.05817	-2.48044	0.0131219	0.444474	-0.0545421
ENSMUSG00000071665.10	Foxr2	32.1671	0.522406	0.210547	2.48118	0.0130947	0.444474	0.00698331
ENSMUSG00000107134.1	Gm42528	107.427	0.313266	0.12632	2.47994	0.0131406	0.444474	0.0122052
ENSMUSG00000112433.1	Gm30122	30.384	0.684022	0.275804	2.4801	0.0131346	0.444474	0.00521279
ENSMUSG00000113189.1	B020018J22Rik	4.76762	1.99777	0.805614	2.47981	0.0131452	0.444474	0.00175251
ENSMUSG00000025982.13	Sf3b1	7678.62	-0.0698344	0.0281729	-2.47878	0.0131834	0.445027	-0.0512416
ENSMUSG00000048388.3	Fam171b	8520.87	-0.0983332	0.0396798	-2.47817	0.013206	0.445052	-0.0582858
ENSMUSG00000034066.13	Farp2	239.199	0.241055	0.0974021	2.47485	0.0133294	0.447914	0.0168711
ENSMUSG00000057130.12	Txnl4a	414.969	0.20862	0.0843162	2.47426	0.0133512	0.447914	0.0213455
ENSMUSG00000085007.3	Gm11549	180.843	0.695064	0.280952	2.47396	0.0133624	0.447914	0.00481663
ENSMUSG00000103452.1	1700008A23Rik	5.31142	1.42804	0.577328	2.47352	0.0133788	0.447914	0.00252569
ENSMUSG00000027893.14	Ahcyl1	8380.53	-0.0585997	0.0237085	-2.47168	0.013448	0.448872	-0.0493712
ENSMUSG00000089759.7	3632454L22Rik	36.6121	0.519085	0.210021	2.47159	0.0134514	0.448872	0.0069296
ENSMUSG00000115650.1	Gm48992	37.4269	-0.561108	0.227088	-2.47088	0.013478	0.449024	-0.00634871
ENSMUSG00000009654.4	Oit3	6.76555	1.28354	0.52061	2.46546	0.0136837	0.451792	0.00278602
ENSMUSG00000036560.14	Lgi4	1045.77	0.162267	0.0658187	2.46536	0.0136877	0.451792	0.0411005
ENSMUSG00000037606.18	Osbpl5	460.708	0.368322	0.149304	2.46693	0.0136277	0.451792	0.0099317
ENSMUSG00000055003.14	Lrtm2	1018.89	0.219521	0.0889769	2.46717	0.0136185	0.451792	0.0190419
ENSMUSG00000056091.12	St3gal5	2219.32	0.162036	0.0657298	2.46519	0.013694	0.451792	0.0439241
ENSMUSG00000087413.1	Gm11266	75.4847	-0.334095	0.135399	-2.46749	0.0136062	0.451792	-0.0111624
ENSMUSG00000047193.16	Dync2h1	1287.58	-0.146348	0.059399	-2.4638	0.0137471	0.45208	-0.0471558
ENSMUSG00000114206.1	Gm30551	10.0083	1.85966	0.754686	2.46416	0.0137336	0.45208	0.00171253
ENSMUSG00000030270.11	Cpne9	454.493	0.378743	0.15388	2.46129	0.013844	0.454533	0.00947221
ENSMUSG00000020132.10	Rab21	1985.99	-0.108405	0.0440584	-2.46049	0.0138746	0.454806	-0.0591613
ENSMUSG00000073600.5	Prob1	246.713	0.318392	0.129498	2.45867	0.0139452	0.455888	0.0116606
ENSMUSG00000096629.7	Gm3383	13.4145	-2.92886	1.19133	-2.45849	0.0139523	0.455888	-0.000842763
ENSMUSG00000026781.17	Acbd5	1843.15	-0.141802	0.0576997	-2.45758	0.0139875	0.456307	-0.0656266
ENSMUSG00000032087.11	Dscaml1	2292.15	-0.167113	0.0680517	-2.45568	0.0140618	0.457629	-0.0386964
ENSMUSG00000084350.1	Znf41-ps	47.4584	-0.529481	0.21564	-2.4554	0.014073	0.457629	-0.00660332
ENSMUSG00000027361.15	Gabpb1	352.793	0.207338	0.0845075	2.45349	0.0141477	0.457735	0.0213519
ENSMUSG00000039911.13	Spsb1	477.087	0.300206	0.122386	2.45295	0.014169	0.457735	0.0124288
ENSMUSG00000040455.17	Usp45	1574.51	-0.0915686	0.0373466	-2.45186	0.014212	0.457735	-0.0544652
ENSMUSG00000050711.7	Scg2	4177.69	0.206974	0.084359	2.45348	0.014148	0.457735	0.0199238
ENSMUSG00000080058.2	Gm11175	56.509	-0.399164	0.162785	-2.4521	0.0142025	0.457735	-0.00881026
ENSMUSG00000097619.8	4833422M21Rik	21.1261	0.667056	0.272121	2.45132	0.0142334	0.457735	0.00525953
ENSMUSG00000118138.1	Gm50322	30.5647	0.564822	0.230415	2.45133	0.0142331	0.457735	0.0062215
ENSMUSG00000024985.20	Tcf7l2	153.947	0.483272	0.197241	2.45016	0.0142792	0.457894	0.00719781
ENSMUSG00000031229.16	Atrx	5968.72	-0.0888895	0.036287	-2.44963	0.0143005	0.457894	-0.0553085
ENSMUSG00000040298.6	Btbd16	28.2232	0.636985	0.260048	2.44949	0.0143057	0.457894	0.00550496
ENSMUSG00000037542.13	Aldh8a1	2.76057	2.04294	0.834905	2.44691	0.0144087	0.460468	0.00185354
ENSMUSG00000022672.8	Prkdc	1334.21	-0.147497	0.0603344	-2.44466	0.0144987	0.462621	-0.0429977
ENSMUSG00000038403.10	Hjv	5.49982	1.33148	0.544875	2.44364	0.0145401	0.463215	0.00266756
ENSMUSG00000048304.8	Slitrk3	2292.86	-0.163949	0.0671884	-2.44013	0.014682	0.467006	-0.0391738
ENSMUSG00000111000.1	Gm47108	24.6594	0.748779	0.307094	2.43828	0.0147575	0.468274	0.0046064
ENSMUSG00000117694.1	Snhg4	69.8351	-0.681593	0.279568	-2.43802	0.0147678	0.468274	-0.00496482
ENSMUSG00000029009.17	Mthfr	960.257	0.316378	0.129848	2.43653	0.0148288	0.468651	0.0114801
ENSMUSG00000049739.10	Zfp646	744.937	-0.179099	0.0734872	-2.43714	0.0148039	0.468651	-0.0264082
ENSMUSG00000054057.2	A930004D18Rik	79.9294	-0.329594	0.135304	-2.43595	0.0148527	0.468651	-0.0110018
ENSMUSG00000100131.1	Gm28439	1084.28	-0.401439	0.164829	-2.43549	0.0148716	0.468651	-0.00855307
ENSMUSG00000004371.15	Il11	10.2221	1.43327	0.589088	2.43302	0.0149733	0.468721	0.00228412
ENSMUSG00000018339.11	Gpx3	123.649	0.351364	0.144367	2.43383	0.0149401	0.468721	0.00989578
ENSMUSG00000032525.15	Nktr	5344.73	-0.117327	0.0481927	-2.43453	0.0149112	0.468721	-0.0529033
ENSMUSG00000044125.6	9530080O11Rik	60.4319	-0.41062	0.168795	-2.43265	0.0149888	0.468721	-0.00852683
ENSMUSG00000079610.9	Ankrd39	219.003	0.268693	0.110446	2.4328	0.0149824	0.468721	0.0139701
ENSMUSG00000074071.11	Fam169b	19.5127	0.986497	0.405643	2.43193	0.0150185	0.46893	0.00334987
ENSMUSG00000030409.16	Dmpk	399.62	0.254504	0.104843	2.42749	0.0152037	0.472826	0.0148696
ENSMUSG00000038866.15	Zcchc2	636.765	-0.138197	0.0569349	-2.42727	0.0152128	0.472826	-0.0468289
ENSMUSG00000069114.8	Zbtb10	222.716	-0.22629	0.0931918	-2.42822	0.0151732	0.472826	-0.0180055
ENSMUSG00000050822.11	Slc29a4	664.952	0.358049	0.147795	2.4226	0.01541	0.476775	0.00981876
ENSMUSG00000103183.1	Gm37090	289.156	0.256169	0.105721	2.42307	0.0153901	0.476775	0.0141302
ENSMUSG00000103472.1	Pcdhga7	612.757	0.262469	0.108315	2.42321	0.0153842	0.476775	0.0141542
ENSMUSG00000018809.2	Smyd4	353.65	0.298475	0.123278	2.42117	0.0154708	0.477438	0.0121102
ENSMUSG00000021732.14	Fgf10	297.17	-0.254336	0.10515	-2.4188	0.0155717	0.477438	-0.0146912
ENSMUSG00000034486.8	Gbx2	7.23036	2.4629	1.01752	2.42049	0.0154997	0.477438	0.00125286
ENSMUSG00000061603.8	Akap6	5987.36	-0.091732	0.0379247	-2.4188	0.0155719	0.477438	-0.0533713
ENSMUSG00000080268.4	Brms1	310.737	0.205534	0.0849606	2.41917	0.015556	0.477438	0.019353
ENSMUSG00000108526.1	Gm45828	2.84205	-1.82191	0.752806	-2.42016	0.0155136	0.477438	-0.0019968
ENSMUSG00000015340.10	Cybb	23.8968	0.656909	0.271769	2.41716	0.0156423	0.477752	0.00517786
ENSMUSG00000029061.2	Mmp23	21.9625	0.649994	0.269049	2.4159	0.0156966	0.477752	0.00525325
ENSMUSG00000032839.13	Trpc1	1232.65	-0.10946	0.0453093	-2.41583	0.0156994	0.477752	-0.0563147
ENSMUSG00000039037.5	St6galnac5	4629	-0.179795	0.0744178	-2.41602	0.0156912	0.477752	-0.0267007
ENSMUSG00000087694.8	A530058N18Rik	83.8758	-0.338702	0.140162	-2.4165	0.0156706	0.477752	-0.0104649
ENSMUSG00000027208.14	Fgf7	29.6038	0.516924	0.214104	2.41435	0.0157632	0.478979	0.00665627
ENSMUSG00000001739.14	Cldn15	2.28389	2.5074	1.03881	2.41371	0.0157909	0.479107	0.0014924
ENSMUSG00000113342.1	AA414992	38.5073	0.702273	0.291095	2.41252	0.0158426	0.479962	0.00464645
ENSMUSG00000040105.3	Plpp6	1262.31	-0.152484	0.0632405	-2.41118	0.0159009	0.481014	-0.0450084
ENSMUSG00000042428.6	Mgat3	3815.19	-0.0828266	0.0343674	-2.41004	0.015951	0.481813	-0.0505829
ENSMUSG00000026696.15	Vamp4	1579.43	-0.0923232	0.0383284	-2.40874	0.0160076	0.482809	-0.0528746
ENSMUSG00000032118.16	Fez1	4053.45	-0.0751901	0.0312382	-2.407	0.0160844	0.484407	-0.0480658
ENSMUSG00000022960.13	Donson	333.285	-0.17936	0.0745395	-2.40624	0.0161175	0.48469	-0.0245145
ENSMUSG00000026667.14	Uhmk1	9125.1	-0.0726881	0.030229	-2.40459	0.0161908	0.486176	-0.0470363
ENSMUSG00000085028.2	Slc2a4rg-ps	225.377	0.219169	0.0912364	2.40221	0.0162963	0.488626	0.0176285
ENSMUSG00000083161.2	Gm11427	5.03801	2.26089	0.941397	2.40163	0.0163221	0.48868	0.00132346
ENSMUSG00000028328.13	Tmod1	932.912	0.166425	0.0693313	2.40043	0.0163759	0.489368	0.0338342
ENSMUSG00000066477.13	Gm16551	14.4434	-0.969474	0.40394	-2.40004	0.0163931	0.489368	-0.00338298
ENSMUSG00000026315.13	Serpinb8	103.136	0.450491	0.187799	2.39879	0.0164492	0.490327	0.00747871
ENSMUSG00000044827.10	Tlr1	13.7355	0.782085	0.326309	2.39676	0.0165407	0.492335	0.0043244
ENSMUSG00000041670.17	Rims1	4234.95	-0.102192	0.0426729	-2.39478	0.0166304	0.492844	-0.0542687
ENSMUSG00000043243.15	Fam129c	47.3496	0.495941	0.207064	2.3951	0.0166157	0.492844	0.00679579
ENSMUSG00000064856.1	Gm23444	2.66231	3.35666	1.40155	2.39497	0.0166217	0.492844	0.000866287
ENSMUSG00000049176.16	Frmpd4	2632.34	-0.163557	0.0683255	-2.39379	0.0166754	0.493461	-0.0369429
ENSMUSG00000048699.4	Krt90	5.68536	2.07271	0.866252	2.39273	0.0167236	0.49417	0.00132826
ENSMUSG00000035506.16	Slc12a8	22.4703	0.634706	0.265907	2.38695	0.016989	0.501285	0.00524282
ENSMUSG00000027823.9	Gmps	1725.64	-0.123144	0.0516689	-2.38332	0.0171572	0.502707	-0.0503867
ENSMUSG00000035559.9	Mpv17l2	219.902	-0.194273	0.0815159	-2.38325	0.0171604	0.502707	-0.0204681
ENSMUSG00000085006.7	BC021767	6.67682	1.50225	0.630092	2.38418	0.0171172	0.502707	0.00200992
ENSMUSG00000089756.2	Zfp966	225.901	-0.245783	0.10304	-2.38532	0.0170642	0.502707	-0.0148002
ENSMUSG00000102258.1	Gm38257	8.20028	-1.15203	0.483257	-2.38388	0.0171311	0.502707	-0.00285758
ENSMUSG00000025083.18	Afap1l2	248.944	-0.233982	0.0982464	-2.38158	0.0172383	0.504264	-0.0156655
ENSMUSG00000023015.14	Racgap1	132.481	0.416863	0.175232	2.37893	0.0173631	0.506528	0.00801128
ENSMUSG00000033705.17	Stard9	913.942	-0.151096	0.0635182	-2.37878	0.0173699	0.506528	-0.0357494
ENSMUSG00000036826.14	Igflr1	4.16259	2.28055	0.958877	2.37835	0.0173902	0.506528	0.00131868
ENSMUSG00000024817.13	Uhrf2	1124.46	-0.118295	0.0497509	-2.37775	0.0174185	0.506626	-0.050556
ENSMUSG00000024713.16	Pcsk5	504.857	0.321248	0.135241	2.37537	0.0175312	0.5082	0.0106378
ENSMUSG00000026469.14	Xpr1	3437.88	0.152717	0.0643011	2.37503	0.0175473	0.5082	0.0426514
ENSMUSG00000030275.6	Etnk1	11328.2	-0.0776708	0.0326932	-2.37575	0.0175133	0.5082	-0.0483542
ENSMUSG00000020713.6	Gh	2.41773	-3.03911	1.28122	-2.37203	0.0176904	0.511618	-0.00098696
ENSMUSG00000027314.6	Dll4	72.4229	0.351124	0.148195	2.36933	0.0178202	0.513912	0.00963088
ENSMUSG00000097536.2	2610037D02Rik	117.338	-0.261274	0.11025	-2.36982	0.0177965	0.513912	-0.0134698
ENSMUSG00000000948.16	Gm38393	572.146	-0.231697	0.0978243	-2.3685	0.0178604	0.514344	-0.0153903
ENSMUSG00000020395.13	Itk	21.7133	0.785267	0.331697	2.36742	0.0179127	0.515122	0.00412511
ENSMUSG00000024479.3	Mal2	4283.29	-0.210459	0.0891113	-2.36175	0.0181888	0.515789	-0.0176051
ENSMUSG00000024935.11	Slc1a1	3903.43	-0.120507	0.0510179	-2.36205	0.0181744	0.515789	-0.045969
ENSMUSG00000027706.8	Sec62	3515.11	-0.0947478	0.0400879	-2.3635	0.0181031	0.515789	-0.0509092
ENSMUSG00000029103.16	Lrpap1	3834.06	0.18036	0.0763146	2.36338	0.0181093	0.515789	0.0221694
ENSMUSG00000049134.15	Nrap	15.0881	0.838571	0.354702	2.36416	0.018071	0.515789	0.00384852
ENSMUSG00000054944.7	5330416C01Rik	38.3849	0.929337	0.393324	2.36278	0.0181384	0.515789	0.00337679
ENSMUSG00000065979.12	Cpped1	776.007	0.132411	0.0560391	2.36284	0.0181356	0.515789	0.0418144
ENSMUSG00000078875.10	Gm14419	118.069	0.393883	0.166451	2.36636	0.0179638	0.515789	0.0084119
ENSMUSG00000102780.1	Gm38253	54.1819	-0.397421	0.168008	-2.36548	0.0180065	0.515789	-0.00835748
ENSMUSG00000115855.1	Gm34643	9.89001	1.05606	0.446711	2.36407	0.0180752	0.515789	0.00306094
ENSMUSG00000040242.14	Fgfr1op2	2109.67	-0.109107	0.0462428	-2.35943	0.0183028	0.5183	-0.0510649
ENSMUSG00000060284.7	Sp7	26.7908	-0.746513	0.316624	-2.35772	0.0183873	0.519971	-0.00425935
ENSMUSG00000012705.16	Retn	8.64197	0.942721	0.400211	2.35556	0.0184947	0.522282	0.00347633
ENSMUSG00000001942.8	Siae	421.41	0.158694	0.0674172	2.35391	0.0185771	0.523885	0.0280464
ENSMUSG00000038128.7	Camk4	773.401	-0.144729	0.0615532	-2.35128	0.0187088	0.526869	-0.0344458
ENSMUSG00000038894.7	Irs2	1786.79	-0.166298	0.0707618	-2.35011	0.0187677	0.527799	-0.0250153
ENSMUSG00000036111.8	Lmo1	360.617	-0.228968	0.0974611	-2.34933	0.0188072	0.528182	-0.0155509
ENSMUSG00000059187.12	Tafa1	1051.78	-0.218088	0.0929673	-2.34586	0.0189833	0.532393	-0.0166358
ENSMUSG00000035493.10	Tgfbi	95.4455	0.500304	0.213626	2.34196	0.0191826	0.53504	0.00633883
ENSMUSG00000050192.8	Eif5a2	1631.76	-0.110731	0.0472514	-2.34344	0.0191071	0.53504	-0.0487048
ENSMUSG00000062554.7	Gm12751	3.63783	-1.92848	0.823138	-2.34284	0.0191375	0.53504	-0.00159832
ENSMUSG00000095956.2	1700036A12Rik	3.47313	1.78906	0.763771	2.3424	0.0191604	0.53504	0.00180839
ENSMUSG00000079444.9	Gm21981	192.285	-0.229433	0.0980399	-2.3402	0.0192735	0.53673	-0.0154145
ENSMUSG00000079737.4	3110001I22Rik	25.8187	-0.572821	0.244873	-2.33926	0.0193222	0.53673	-0.00555118
ENSMUSG00000082016.3	Pgam1-ps2	48.1574	-0.417014	0.178252	-2.33946	0.0193115	0.53673	-0.00730563
ENSMUSG00000031284.16	Pak3	3680.97	-0.140073	0.059896	-2.33861	0.0193556	0.536927	-0.0335886
ENSMUSG00000025092.7	Hspa12a	7330.85	-0.186116	0.07963	-2.33725	0.019426	0.538146	-0.0202815
ENSMUSG00000021573.15	Tppp	13606.5	-0.107842	0.0461889	-2.3348	0.0195537	0.539487	-0.0486051
ENSMUSG00000041241.12	Mul1	952.924	0.117585	0.0503441	2.33563	0.0195106	0.539487	0.046068
ENSMUSG00000042647.13	Acad12	92.0208	0.33303	0.14263	2.33492	0.0195474	0.539487	0.00984906
ENSMUSG00000095040.2	1700001J03Rik	3.68262	1.5589	0.667903	2.33402	0.0195948	0.539891	0.00213869
ENSMUSG00000040452.9	Cdh12	259.739	-0.30564	0.131052	-2.3322	0.01969	0.540782	-0.0107157
ENSMUSG00000044055.5	Otos	25.8109	1.50735	0.646315	2.33222	0.0196889	0.540782	0.00163527
ENSMUSG00000087480.1	Gm15910	3.93333	1.61813	0.693917	2.33188	0.0197067	0.540782	0.00198522
ENSMUSG00000079051.5	Vinac1	5.14867	1.31257	0.563218	2.33047	0.0197811	0.542094	0.00246293
ENSMUSG00000028552.13	Eps15	6880.85	-0.119079	0.0511488	-2.32808	0.0199079	0.542351	-0.0469897
ENSMUSG00000039058.11	Ak5	5810.81	-0.186888	0.0802419	-2.32906	0.0198561	0.542351	-0.0198796
ENSMUSG00000045062.4	Pcdhb7	257.2	0.215788	0.0926703	2.32856	0.0198824	0.542351	0.0163712
ENSMUSG00000056553.14	Ptprn2	5534.73	-0.111024	0.0476839	-2.32832	0.0198949	0.542351	-0.0458833
ENSMUSG00000094421.2	Gm20778	6.30095	2.33758	1.00421	2.32778	0.0199235	0.542351	0.00110446
ENSMUSG00000027371.10	Fahd2a	240.866	-0.259794	0.111797	-2.32381	0.0201355	0.545679	-0.0128234
ENSMUSG00000031824.15	6430548M08Rik	5672.63	0.181458	0.0780748	2.32416	0.0201171	0.545679	0.0228446
ENSMUSG00000039616.10	Mocos	62.243	0.374106	0.161011	2.32349	0.0201528	0.545679	0.00858458
ENSMUSG00000044122.15	Proca1	40.6113	0.483816	0.20821	2.3237	0.0201417	0.545679	0.00654797
ENSMUSG00000086350.1	B230369F24Rik	83.94	-0.308008	0.132636	-2.3222	0.020222	0.546826	-0.0106068
ENSMUSG00000029096.15	Htra3	116.323	0.306263	0.13197	2.3207	0.0203032	0.547396	0.0106679
ENSMUSG00000066537.5	Vmn2r57	77.8967	0.354698	0.152866	2.32032	0.0203237	0.547396	0.00909167
ENSMUSG00000115360.1	Gm48932	75.4346	0.439112	0.189245	2.32033	0.0203229	0.547396	0.00717196
ENSMUSG00000055078.7	Gabra5	3822.32	-0.249194	0.107425	-2.31969	0.0203575	0.547584	-0.0134941
ENSMUSG00000031594.9	Fgl1	3.41992	1.70378	0.734743	2.31888	0.0204017	0.548052	0.00192319
ENSMUSG00000020846.6	Rflnb	276.029	0.226451	0.0977939	2.3156	0.0205803	0.551053	0.0151634
ENSMUSG00000031558.15	Slit2	1385.89	-0.248138	0.107162	-2.31554	0.0205834	0.551053	-0.0134619
ENSMUSG00000063253.11	Scoc	3193.14	-0.12518	0.0540658	-2.31534	0.0205946	0.551053	-0.0378262
ENSMUSG00000042118.7	Bhmt2	11.4505	0.884256	0.382383	2.31249	0.0207506	0.554502	0.00351301
ENSMUSG00000028064.17	Sema4a	838.961	0.252521	0.109297	2.31041	0.0208654	0.555596	0.0131499
ENSMUSG00000042790.16	Rnf214	1368.77	-0.0902796	0.0390757	-2.31038	0.0208673	0.555596	-0.0479572
ENSMUSG00000067212.8	H2-T23	191.77	0.381767	0.165248	2.31027	0.0208734	0.555596	0.00790676
ENSMUSG00000040732.20	Erg	100.287	0.288264	0.124833	2.30919	0.0209331	0.55646	0.0112316
ENSMUSG00000020646.17	Mboat2	1281.36	0.10416	0.0451295	2.30804	0.0209971	0.557435	0.0507226
ENSMUSG00000022026.7	Olfm4	178.995	1.04269	0.452839	2.30256	0.0213037	0.557491	0.00269794
ENSMUSG00000022789.15	Dnm1l	5428.67	-0.0773472	0.0335219	-2.30737	0.0210344	0.557491	-0.0503916
ENSMUSG00000027560.4	Dok5	270.966	0.464297	0.201953	2.29904	0.0215029	0.557491	0.00660708
ENSMUSG00000032251.12	Irak1bp1	428.949	-0.197705	0.0857322	-2.30607	0.0211065	0.557491	-0.017855
ENSMUSG00000035671.6	Zswim4	501.57	0.177272	0.0771213	2.29861	0.0215271	0.557491	0.0215512
ENSMUSG00000037013.17	Ss18	890.699	0.213696	0.092854	2.30142	0.0213676	0.557491	0.0156333
ENSMUSG00000037355.14	Uvssa	506.895	0.159135	0.069198	2.29971	0.0214648	0.557491	0.0254575
ENSMUSG00000042572.12	Ube2q1	2173.17	-0.0839919	0.0364856	-2.30206	0.021332	0.557491	-0.0498151
ENSMUSG00000042793.13	Lgr6	94.119	0.460536	0.200308	2.29913	0.0214973	0.557491	0.00669439
ENSMUSG00000043424.10	Eif3j2	24.8695	-0.640212	0.278192	-2.30133	0.0213729	0.557491	-0.00478934
ENSMUSG00000044626.13	Liph	18.822	0.694798	0.301228	2.30655	0.0210799	0.557491	0.00445126
ENSMUSG00000053175.17	Bcl3	18.5005	1.31223	0.569895	2.30258	0.0213022	0.557491	0.00210664
ENSMUSG00000057335.11	Cep170	2177.73	-0.0806555	0.0350939	-2.29828	0.0215461	0.557491	-0.0485846
ENSMUSG00000059434.9	Gckr	4.38372	1.41033	0.612127	2.30399	0.0212232	0.557491	0.00225861
ENSMUSG00000066058.11	Cldn19	21.6479	0.755321	0.328299	2.30071	0.021408	0.557491	0.00404561
ENSMUSG00000073164.11	2410018L13Rik	34.5742	0.667334	0.289552	2.30471	0.0211829	0.557491	0.00458215
ENSMUSG00000084817.3	Gm5526	16.3216	-1.24236	0.538927	-2.30524	0.021153	0.557491	-0.00225658
ENSMUSG00000092471.1	Cyp21a2-ps	4.77921	1.54636	0.672654	2.29889	0.0215111	0.557491	0.00193316
ENSMUSG00000094370.7	Gm3373	2.46496	2.58033	1.12187	2.30003	0.0214463	0.557491	0.00122392
ENSMUSG00000100826.6	Snhg14	2491.18	-0.242882	0.105417	-2.30401	0.0212224	0.557491	-0.00970931
ENSMUSG00000031278.12	Acsl4	2289.32	-0.087047	0.0378968	-2.29695	0.0216217	0.557815	-0.0464883
ENSMUSG00000059991.7	Nptx2	586.325	0.65211	0.283908	2.29691	0.0216242	0.557815	0.00456911
ENSMUSG00000114547.1	Gm3226	48.838	-1.01855	0.443502	-2.29662	0.0216407	0.557815	-0.00277512
ENSMUSG00000090121.10	Abhd12b	9.09968	1.43073	0.623456	2.29484	0.0217424	0.559619	0.00201822
ENSMUSG00000113302.1	Gm32219	3.3321	1.68349	0.733728	2.29443	0.0217656	0.559619	0.00192687
ENSMUSG00000076612.8	Ighg2c	11.8479	1.28553	0.5606	2.29314	0.0218402	0.560831	0.00229125
ENSMUSG00000055172.10	C1ra	74.4424	0.365291	0.159473	2.29061	0.0219858	0.563484	0.00852028
ENSMUSG00000105504.4	Gbp5	56.3916	0.543784	0.23742	2.29039	0.0219988	0.563484	0.0055289
ENSMUSG00000009731.4	Kcnd1	317.218	0.220437	0.0962669	2.28985	0.0220301	0.563577	0.0150944
ENSMUSG00000049036.7	Tmem121	263.029	0.196104	0.0856986	2.28829	0.0221204	0.56378	0.0182973
ENSMUSG00000074748.3	Atxn7l3b	4501.94	-0.0700171	0.0305981	-2.28828	0.022121	0.56378	-0.0430961
ENSMUSG00000085565.1	Gm15721	26.3924	0.770973	0.336823	2.28896	0.0220817	0.56378	0.00384212
ENSMUSG00000035105.5	Egln3	98.3675	0.296876	0.129795	2.28727	0.0221802	0.564584	0.0106934
ENSMUSG00000004110.17	Cacna1e	14039.1	-0.109835	0.0480791	-2.28447	0.0223438	0.566327	-0.0379361
ENSMUSG00000022971.18	Ifnar2	382.681	0.155578	0.0681246	2.28373	0.0223875	0.566327	0.0261677
ENSMUSG00000065954.11	Tacc1	4139.88	0.129621	0.0567416	2.2844	0.022348	0.566327	0.0341962
ENSMUSG00000091144.2	Phf11c	17.7337	0.701706	0.307249	2.28384	0.0223811	0.566327	0.00432158
ENSMUSG00000097793.1	Gm17259	27.3048	-0.525024	0.229865	-2.28406	0.0223682	0.566327	-0.00577447
ENSMUSG00000020876.14	Snx11	803.251	0.135773	0.0594896	2.28229	0.022472	0.567056	0.0266171
ENSMUSG00000040140.15	Tdrd6	49.9822	0.590655	0.258779	2.28247	0.0224619	0.567056	0.0050715
ENSMUSG00000020315.18	Sptbn1	24579.7	-0.10319	0.0452456	-2.28065	0.022569	0.568099	-0.0562688
ENSMUSG00000039585.15	Myo9a	3344.16	-0.0822051	0.036043	-2.28075	0.0225631	0.568099	-0.0453644
ENSMUSG00000041165.6	Spem1	4.11936	1.50777	0.661492	2.27935	0.0226464	0.569344	0.0020432
ENSMUSG00000078570.10	1110065P20Rik	607.653	-0.140676	0.0617349	-2.27871	0.0226843	0.569595	-0.0326964
ENSMUSG00000030451.16	Herc2	8245.04	-0.0879201	0.0386103	-2.27712	0.0227793	0.569874	-0.0466789
ENSMUSG00000061859.17	Patj	161.362	0.309846	0.136064	2.27721	0.0227738	0.569874	0.0100611
ENSMUSG00000064246.10	Chil1	182.402	0.349718	0.15354	2.27769	0.0227448	0.569874	0.00879701
ENSMUSG00000021090.16	Lrrc9	61.6851	-0.428227	0.188161	-2.27585	0.022855	0.570465	-0.00654917
ENSMUSG00000032086.12	Bace1	2455.48	-0.0768692	0.0337966	-2.27446	0.0229381	0.570465	-0.0445265
ENSMUSG00000065999.13	Zfp985	2.28987	2.15959	0.949579	2.27426	0.0229503	0.570465	0.00149889
ENSMUSG00000097083.1	D930019O06Rik	97.6308	0.412833	0.181551	2.27392	0.0229708	0.570465	0.00735015
ENSMUSG00000097622.2	A330033J07Rik	8.01665	1.01009	0.444079	2.27458	0.0229313	0.570465	0.00300243
ENSMUSG00000107667.2	C530044C16Rik	17.7691	0.721986	0.317292	2.27546	0.0228783	0.570465	0.00418416
ENSMUSG00000021219.16	Rgs6	441.76	0.407764	0.179427	2.27259	0.0230506	0.570933	0.00741162
ENSMUSG00000021427.10	Ssr1	3757.55	0.0846586	0.0372734	2.27129	0.0231297	0.570933	0.0452
ENSMUSG00000042351.9	Grap2	4.15294	1.40948	0.620186	2.27267	0.0230461	0.570933	0.0022042
ENSMUSG00000096265.2	4930467E23Rik	12.183	1.63699	0.72071	2.27135	0.0231255	0.570933	0.00149639
ENSMUSG00000097649.2	Gm10561	157.823	-0.325804	0.143434	-2.27146	0.0231189	0.570933	-0.00944042
ENSMUSG00000031570.17	Plpp5	464.213	0.174505	0.0769028	2.26917	0.023258	0.571335	0.0202757
ENSMUSG00000046603.16	Tcaim	509.209	-0.168494	0.0742508	-2.26925	0.0232531	0.571335	-0.0213275
ENSMUSG00000055421.8	Pcdh9	3089.06	-0.171698	0.0756338	-2.27012	0.0232001	0.571335	-0.0207671
ENSMUSG00000082088.1	Gm15753	4.16103	1.47208	0.64851	2.26995	0.0232108	0.571335	0.0021115
ENSMUSG00000021549.14	Rasa1	1605.19	-0.1528	0.0673889	-2.26744	0.0233635	0.571858	-0.024412
ENSMUSG00000038384.16	Setd1b	1327.01	-0.160894	0.0709561	-2.26751	0.0233589	0.571858	-0.0232307
ENSMUSG00000075318.13	Scn2a	8231.57	-0.0992474	0.0437571	-2.26814	0.0233206	0.571858	-0.0445243
ENSMUSG00000030510.11	Cers3	7.86635	0.998933	0.440666	2.26687	0.0233979	0.572015	0.00301863
ENSMUSG00000100153.2	Ppp1ccb	63.4753	-0.536732	0.236884	-2.26581	0.0234632	0.572924	-0.00549629
ENSMUSG00000028540.6	Dph2	213.646	0.208181	0.0919063	2.26514	0.0235041	0.573235	0.016091
ENSMUSG00000094825.8	Gm3194	14.044	4.49656	1.98631	2.26377	0.0235883	0.574602	0.000342428
ENSMUSG00000042064.13	Myo3b	36.5109	0.532609	0.235539	2.26123	0.0237447	0.577723	0.00559773
ENSMUSG00000041966.18	Dcaf17	478.992	-0.136974	0.0606018	-2.26022	0.0238074	0.578558	-0.029647
ENSMUSG00000003279.17	Dlgap1	13531	-0.0974755	0.0431474	-2.25913	0.0238754	0.57883	-0.0383935
ENSMUSG00000050503.9	Fbxl22	5.42512	-1.27965	0.566387	-2.25933	0.0238628	0.57883	-0.00232435
ENSMUSG00000033676.13	Gabrb3	8032.27	-0.127948	0.0566657	-2.25794	0.0239494	0.579933	-0.0365156
ENSMUSG00000115406.1	Gm49300	15.9049	0.709467	0.314292	2.25735	0.023986	0.580132	0.00415797
ENSMUSG00000108443.1	Gm44510	18.7488	-0.621952	0.275775	-2.25528	0.0241155	0.582572	-0.00475573
ENSMUSG00000032363.15	Adamts7	12.1972	0.826823	0.366811	2.25408	0.0241909	0.583011	0.00356082
ENSMUSG00000116114.1	Gm35853	6.64727	1.2114	0.537422	2.25409	0.0241904	0.583011	0.0024372
ENSMUSG00000026564.9	Dusp27	9.15722	0.978736	0.434507	2.25252	0.0242895	0.584289	0.00300479
ENSMUSG00000028519.16	Dab1	2677.23	-0.100279	0.0445303	-2.25192	0.0243275	0.584289	-0.0436227
ENSMUSG00000054072.12	Iigp1	57.5342	0.78305	0.347732	2.25188	0.0243299	0.584289	0.00353954
ENSMUSG00000046718.8	Bst2	65.6569	0.499612	0.221911	2.25141	0.0243597	0.584318	0.00588443
ENSMUSG00000021189.11	Atxn3	811.781	-0.10629	0.0472263	-2.25066	0.0244074	0.584773	-0.0429903
ENSMUSG00000031392.18	Irak1	1246.02	0.140473	0.0625162	2.24698	0.0246411	0.589681	0.0282658
ENSMUSG00000109274.1	Gm45133	16.6279	-0.690944	0.307573	-2.24644	0.0246758	0.589817	-0.00419564
ENSMUSG00000028108.15	Ecm1	113.023	0.343611	0.15317	2.24333	0.0248753	0.593197	0.00863606
ENSMUSG00000059554.12	Ccdc28a	415.811	-0.175365	0.0781599	-2.24367	0.0248534	0.593197	-0.0196375
ENSMUSG00000034563.16	Ccpg1	2823.43	-0.0901128	0.0402037	-2.24141	0.0249998	0.593589	-0.0435585
ENSMUSG00000035649.17	Zcchc7	1916.6	-0.101483	0.0452791	-2.24128	0.0250082	0.593589	-0.0424476
ENSMUSG00000058704.9	Memo1	588.752	-0.130243	0.0581058	-2.24149	0.0249947	0.593589	-0.0307123
ENSMUSG00000070498.3	Tmem132b	4032.43	-0.0877636	0.0391407	-2.24226	0.0249446	0.593589	-0.0437841
ENSMUSG00000041225.16	Arhgap12	1608.13	-0.193178	0.0862378	-2.24006	0.0250869	0.594717	-0.0178549
ENSMUSG00000063234.5	Gpr84	21.7537	0.738695	0.329827	2.23964	0.0251141	0.594717	0.00397382
ENSMUSG00000036377.19	C530008M17Rik	2390.94	-0.15321	0.0684652	-2.23777	0.0252359	0.596217	-0.0243679
ENSMUSG00000054013.6	Tmem179	2463.65	-0.100349	0.044837	-2.23807	0.0252162	0.596217	-0.0420569
ENSMUSG00000032253.13	Phip	1974.01	-0.0920442	0.0411614	-2.23618	0.0253402	0.596572	-0.0434178
ENSMUSG00000036854.14	Hspb6	77.7499	0.724647	0.324183	2.23531	0.0253973	0.596572	0.00388071
ENSMUSG00000037110.20	Ralgapa2	864.643	-0.15168	0.0678121	-2.23678	0.025301	0.596572	-0.0241752
ENSMUSG00000048376.6	F2r	128.451	0.447459	0.200145	2.23567	0.0253735	0.596572	0.00644675
ENSMUSG00000049751.6	Rpl36al	965.477	0.151933	0.0679606	2.23561	0.0253773	0.596572	0.02331
ENSMUSG00000005481.18	Ddx39	255.181	0.209179	0.0938173	2.22964	0.0257712	0.597761	0.0151843
ENSMUSG00000022332.8	Khdrbs3	3136.21	-0.101337	0.0454308	-2.23057	0.0257094	0.597761	-0.041445
ENSMUSG00000028979.17	Masp2	14.0674	0.764947	0.342996	2.23019	0.0257346	0.597761	0.00377607
ENSMUSG00000033054.7	Npat	717.19	-0.130942	0.0586479	-2.23268	0.0255702	0.597761	-0.0297404
ENSMUSG00000034780.6	B3galt1	1100.24	-0.108934	0.0488986	-2.22776	0.0258968	0.597761	-0.0374623
ENSMUSG00000038121.6	Fam210a	1184.78	-0.129614	0.0580485	-2.23286	0.025558	0.597761	-0.0260337
ENSMUSG00000045114.10	Prrt2	4866.92	-0.20311	0.0909507	-2.23319	0.0255362	0.597761	-0.0156643
ENSMUSG00000051285.17	Pcmtd1	3379.42	-0.076983	0.0345482	-2.22828	0.0258618	0.597761	-0.0424307
ENSMUSG00000060808.4	B9d1os	7.51241	-1.0624	0.475657	-2.23355	0.0255127	0.597761	-0.0027033
ENSMUSG00000066878.5	Gm10184	3.8764	2.41135	1.08231	2.22796	0.0258829	0.597761	0.00110137
ENSMUSG00000069835.10	Sat2	186.599	-0.196324	0.0880918	-2.22863	0.0258387	0.597761	-0.0163487
ENSMUSG00000074151.13	Nlrc5	40.6833	0.660408	0.296362	2.22838	0.0258549	0.597761	0.00430145
ENSMUSG00000078816.9	Prkcg	10998.7	-0.176342	0.0790644	-2.23036	0.0257237	0.597761	-0.018827
ENSMUSG00000104965.1	Gm43437	123.436	0.299229	0.134259	2.22874	0.025831	0.597761	0.00997465
ENSMUSG00000111264.1	E030022I16Rik	32.706	-0.491543	0.22067	-2.2275	0.0259136	0.597761	-0.00585962
ENSMUSG00000112311.1	Gm8153	9.10109	1.43199	0.642881	2.22745	0.025917	0.597761	0.00186118
ENSMUSG00000046463.5	5930403N24Rik	8.07355	1.09484	0.491736	2.22648	0.025982	0.598584	0.00255673
ENSMUSG00000022969.13	Il10rb	204.483	0.255838	0.115072	2.22329	0.026196	0.602154	0.0117917
ENSMUSG00000024074.8	Crim1	3066.85	-0.198888	0.0894502	-2.22344	0.0261859	0.602154	-0.0159394
ENSMUSG00000026922.13	Agpat2	32.2739	0.562152	0.252919	2.22265	0.0262391	0.602465	0.00510786
ENSMUSG00000016150.15	Tenm1	1343.74	-0.267153	0.12027	-2.22128	0.0263322	0.602586	-0.0109761
ENSMUSG00000025006.18	Sorbs1	2421.88	-0.0961294	0.043298	-2.22018	0.0264065	0.602586	-0.0416627
ENSMUSG00000063600.14	Egfem1	156.032	-0.281461	0.126811	-2.21952	0.0264513	0.602586	-0.00987474
ENSMUSG00000068205.14	Macrod2	1243.09	-0.120952	0.0544928	-2.21959	0.0264465	0.602586	-0.0363355
ENSMUSG00000103436.1	Gm36995	351.006	0.271653	0.122259	2.22194	0.0262873	0.602586	0.0102792
ENSMUSG00000105134.1	Gm42923	5.99447	1.11502	0.501988	2.2212	0.0263374	0.602586	0.00261917
ENSMUSG00000118295.1	Gm8437	21.9574	0.6038	0.272033	2.21958	0.0264473	0.602586	0.00473598
ENSMUSG00000025217.15	Btrc	1825.43	-0.0767028	0.034608	-2.21633	0.0266688	0.605796	-0.0482207
ENSMUSG00000058019.13	Ces5a	13.5443	0.756568	0.341389	2.21615	0.0266813	0.605796	0.00376507
ENSMUSG00000074121.3	Ntf5	8.50173	1.11268	0.501994	2.21652	0.0266559	0.605796	0.00251965
ENSMUSG00000001119.7	Col6a1	1845.87	0.51089	0.230695	2.21457	0.0267896	0.606338	0.00551344
ENSMUSG00000024160.16	Spsb3	800.496	0.111584	0.0503786	2.21491	0.0267663	0.606338	0.0367895
ENSMUSG00000027420.13	Bfsp1	18.7706	0.60507	0.273235	2.21447	0.0267965	0.606338	0.00472527
ENSMUSG00000046785.8	Epm2aip1	4222.64	-0.0687407	0.0310472	-2.21407	0.0268241	0.606338	-0.0405247
ENSMUSG00000037225.13	Fgf2	254.1	0.453802	0.205071	2.2129	0.0269047	0.606813	0.00614373
ENSMUSG00000086779.1	Gm13562	4.49394	1.31494	0.594143	2.21317	0.026886	0.606813	0.00222627
ENSMUSG00000027400.11	Pdyn	253.838	0.351992	0.159128	2.21201	0.0269662	0.606858	0.00820461
ENSMUSG00000029561.17	Oasl2	97.7034	0.557702	0.252125	2.21201	0.0269662	0.606858	0.00497722
ENSMUSG00000055202.11	Zfp811	235.466	0.237701	0.107569	2.20975	0.0271228	0.609711	0.014506
ENSMUSG00000039633.7	Lonrf1	778.585	-0.149163	0.0675357	-2.20865	0.0271991	0.610751	-0.0230097
ENSMUSG00000027828.12	Ssr3	3039.35	0.0958998	0.0434569	2.20678	0.0273293	0.612326	0.0402193
ENSMUSG00000084790.1	Gm15879	47.1831	0.419057	0.18987	2.20707	0.0273092	0.612326	0.00681737
ENSMUSG00000029136.9	Rbks	29.0963	0.523039	0.237161	2.20542	0.0274249	0.61312	0.00542079
ENSMUSG00000029684.14	Wasl	3299.93	-0.0974124	0.0441669	-2.20555	0.0274153	0.61312	-0.040564
ENSMUSG00000041220.10	Elovl6	1532.01	-0.144378	0.0654964	-2.20436	0.0274987	0.614098	-0.0238177
ENSMUSG00000026827.12	Gpd2	4088.47	-0.107154	0.0486237	-2.20375	0.0275421	0.614394	-0.0432135
ENSMUSG00000028755.3	Cda	21.2449	0.857737	0.389537	2.20194	0.0276694	0.615558	0.00321674
ENSMUSG00000031216.13	Stard8	277.58	0.245434	0.111474	2.20172	0.0276848	0.615558	0.0120513
ENSMUSG00000055296.14	Tmem245	3120.02	0.110367	0.0501148	2.20228	0.0276453	0.615558	0.0370914
ENSMUSG00000058145.16	Adamts17	219.397	-0.186652	0.0848816	-2.19897	0.02788	0.619002	-0.0167753
ENSMUSG00000059406.8	Tmprss9	16.3914	0.724078	0.329323	2.19868	0.0279005	0.619002	0.00386408
ENSMUSG00000005981.11	Trap1	1205.04	-0.105446	0.0480297	-2.19543	0.0281324	0.620189	-0.0376301
ENSMUSG00000022292.16	Rrm2b	1172.97	-0.119499	0.0544292	-2.1955	0.028128	0.620189	-0.0358867
ENSMUSG00000024079.4	Eif2ak2	190.136	0.239593	0.109144	2.1952	0.0281493	0.620189	0.0123558
ENSMUSG00000046668.9	Cxxc5	1339.61	0.158547	0.072253	2.19433	0.0282116	0.620189	0.020768
ENSMUSG00000050471.17	Fam118b	286.374	0.178814	0.0814976	2.19411	0.0282278	0.620189	0.0178546
ENSMUSG00000052751.16	Repin1	812.367	0.144772	0.0659077	2.19659	0.0280497	0.620189	0.0234906
ENSMUSG00000074141.13	Il4i1	13.3176	0.70202	0.319635	2.19632	0.028069	0.620189	0.00401876
ENSMUSG00000113960.1	4933412O06Rik	25.6937	-0.537155	0.244802	-2.19424	0.0282179	0.620189	-0.00518674
ENSMUSG00000117541.1	Gm50048	9.69131	0.814365	0.370816	2.19614	0.0280817	0.620189	0.00348659
ENSMUSG00000024737.2	Slc15a3	62.9395	0.407838	0.185965	2.19308	0.0283014	0.62047	0.00689
ENSMUSG00000076498.2	Trbc2	15.6491	1.50908	0.687983	2.19348	0.0282725	0.62047	0.00157061
ENSMUSG00000038664.16	Herc1	7818.83	-0.089955	0.0410489	-2.19141	0.0284219	0.622442	-0.0403757
ENSMUSG00000004996.9	Mri1	356.39	0.176579	0.0807438	2.18691	0.0287491	0.625319	0.0217845
ENSMUSG00000033184.14	Tmed7	2542.09	-0.0893562	0.0408322	-2.18838	0.0286421	0.625319	-0.0412254
ENSMUSG00000040225.15	Prrc2c	5658.8	-0.0957064	0.0437597	-2.18709	0.0287358	0.625319	-0.0382451
ENSMUSG00000050908.12	Tvp23a	848.568	0.374481	0.171258	2.18665	0.0287679	0.625319	0.00741255
ENSMUSG00000068227.9	Il2rb	9.38676	1.07488	0.491276	2.18793	0.0286747	0.625319	0.0025637
ENSMUSG00000078498.5	Zfp988	6.52715	1.33511	0.609899	2.18907	0.0285918	0.625319	0.00203509
ENSMUSG00000090935.10	Synj2bp	1006.44	0.10445	0.0477525	2.18732	0.0287194	0.625319	0.037538
ENSMUSG00000009614.16	Sardh	258.588	0.266901	0.122123	2.1855	0.0288523	0.626464	0.00962931
ENSMUSG00000042870.15	Tom1	744.948	0.12649	0.0578876	2.18509	0.0288821	0.626464	0.0299112
ENSMUSG00000023885.9	Thbs2	185.059	0.346533	0.158706	2.1835	0.0289994	0.627673	0.00808519
ENSMUSG00000098557.1	Kctd12	4123.07	-0.178302	0.0816533	-2.18365	0.0289878	0.627673	-0.0181054
ENSMUSG00000030122.12	Ptms	7411.94	-0.0980643	0.0449374	-2.18224	0.0290918	0.629007	-0.0371422
ENSMUSG00000031639.12	Tlr3	368.531	0.153616	0.0704403	2.1808	0.0291983	0.629656	0.0209548
ENSMUSG00000038527.9	C1rl	11.5905	0.848682	0.3892	2.18058	0.0292145	0.629656	0.00324187
ENSMUSG00000047502.14	Mroh7	259.302	0.339997	0.15591	2.18073	0.0292032	0.629656	0.00823591
ENSMUSG00000040855.15	Reps2	6241.79	-0.0870175	0.0399412	-2.17864	0.0293583	0.632088	-0.0410521
ENSMUSG00000031342.17	Gpm6b	21881.2	-0.110757	0.0508728	-2.17714	0.0294702	0.632493	-0.049135
ENSMUSG00000044083.12	Efcab8	4.77553	1.36094	0.624943	2.17771	0.0294278	0.632493	0.00204132
ENSMUSG00000106959.1	Gm42548	7.56723	-0.982173	0.451046	-2.17754	0.0294399	0.632493	-0.00281351
ENSMUSG00000043993.6	2900052L18Rik	95.7502	-0.344286	0.158234	-2.17581	0.0295698	0.633963	-0.00805571
ENSMUSG00000041649.13	Klf8	112.947	-0.266931	0.122715	-2.1752	0.0296151	0.634266	-0.0106822
ENSMUSG00000019256.17	Ahr	300.213	-0.193647	0.089044	-2.17473	0.02965	0.63431	-0.0152915
ENSMUSG00000031858.16	Mau2	2337.33	0.0939566	0.0432321	2.17331	0.0297571	0.63431	0.0389029
ENSMUSG00000033022.8	Cdo1	392.079	0.258647	0.119017	2.17319	0.0297657	0.63431	0.0110249
ENSMUSG00000037321.17	Tap1	113.361	0.398479	0.183317	2.17371	0.029727	0.63431	0.00687538
ENSMUSG00000057596.13	Trim30d	51.0819	0.457203	0.210392	2.1731	0.0297727	0.63431	0.0060089
ENSMUSG00000108723.1	Gm44837	4.26198	1.29653	0.596795	2.17248	0.0298194	0.634643	0.00216726
ENSMUSG00000017929.13	B4galt5	1168.81	0.12977	0.059778	2.17087	0.0299412	0.63657	0.0254698
ENSMUSG00000027376.15	Prom2	14.9447	1.11206	0.512743	2.16884	0.0300948	0.638504	0.00227657
ENSMUSG00000041674.16	BC006965	24.8536	0.553371	0.255137	2.16892	0.0300891	0.638504	0.00493665
ENSMUSG00000020923.17	Ubtf	2813.1	0.0961579	0.0443529	2.16802	0.0301572	0.639163	0.0388341
ENSMUSG00000016496.7	Cd274	70.38	0.387375	0.179317	2.16028	0.0307508	0.639227	0.00706343
ENSMUSG00000020641.16	Rsad2	33.5162	0.551526	0.255138	2.16168	0.0306432	0.639227	0.00487877
ENSMUSG00000027955.16	Gask1b	108.876	-0.348535	0.161342	-2.16022	0.0307559	0.639227	-0.00786931
ENSMUSG00000029465.14	Arpc3	2223.41	-0.0895405	0.0414428	-2.16058	0.0307276	0.639227	-0.0392208
ENSMUSG00000030699.16	Tbx6	14.6182	0.825849	0.381114	2.16693	0.03024	0.639227	0.00327526
ENSMUSG00000031974.8	Abcb10	680.773	0.338696	0.156463	2.16471	0.0304102	0.639227	0.00808406
ENSMUSG00000037740.8	Mrps26	880.592	0.106284	0.0491795	2.16115	0.0306841	0.639227	0.0333628
ENSMUSG00000042604.5	Kcna4	727.863	-0.206101	0.0953992	-2.16041	0.030741	0.639227	-0.0142155
ENSMUSG00000044667.12	Plppr4	7838.89	-0.188358	0.0871532	-2.16122	0.030678	0.639227	-0.015784
ENSMUSG00000048280.18	Zfp738	1261.28	-0.101833	0.0471369	-2.16036	0.030745	0.639227	-0.0363173
ENSMUSG00000048332.13	Lhfp	345.072	0.354944	0.164113	2.1628	0.0305563	0.639227	0.00771219
ENSMUSG00000058809.8	Hspd1-ps3	24.6817	-0.886944	0.410226	-2.16209	0.0306115	0.639227	-0.00288895
ENSMUSG00000063410.8	Stk24	1013.25	-0.0985902	0.0455363	-2.16509	0.0303809	0.639227	-0.037963
ENSMUSG00000079260.3	Tmppe	160.832	-0.208005	0.0961302	-2.16379	0.0304807	0.639227	-0.0138435
ENSMUSG00000085586.1	Gm11613	260.729	0.241479	0.111405	2.16756	0.0301918	0.639227	0.0119307
ENSMUSG00000097668.2	Gm26761	4.81725	1.35407	0.626064	2.16284	0.0305537	0.639227	0.00201665
ENSMUSG00000103467.1	Gm38245	12.7561	-0.800895	0.369648	-2.16664	0.030262	0.639227	-0.00336894
ENSMUSG00000112302.1	Gm48226	146.681	-0.255725	0.118269	-2.16223	0.0306007	0.639227	-0.0110299
ENSMUSG00000115148.1	Gm49125	66.3688	-0.307142	0.142029	-2.16254	0.0305767	0.639227	-0.00902191
ENSMUSG00000010066.15	Cacna2d2	830.632	0.180868	0.083852	2.15699	0.0310064	0.641975	0.0155892
ENSMUSG00000018648.15	Dusp14	488.602	0.554354	0.257059	2.15652	0.031043	0.641975	0.00479296
ENSMUSG00000018974.7	Sart3	1124.3	0.132441	0.0614979	2.15358	0.0312728	0.641975	0.0246312
ENSMUSG00000020290.14	Xpo1	2227.95	-0.123481	0.0573363	-2.15362	0.0312701	0.641975	-0.027812
ENSMUSG00000021830.14	Txndc16	1861.27	-0.115602	0.0536554	-2.15453	0.0311984	0.641975	-0.0291809
ENSMUSG00000022504.10	Ciita	5.06049	1.5849	0.736518	2.15188	0.0314066	0.641975	0.00166308
ENSMUSG00000024109.18	Nrxn1	10136	-0.171484	0.079597	-2.1544	0.0312087	0.641975	-0.0230045
ENSMUSG00000024480.9	Ap3s1	1146.55	-0.116554	0.0541182	-2.15369	0.0312643	0.641975	-0.029407
ENSMUSG00000029420.14	Rimbp2	4921.57	0.278773	0.129617	2.15075	0.0314958	0.641975	0.010465
ENSMUSG00000030759.16	Far1	2952.41	-0.0957916	0.0445436	-2.15051	0.0315147	0.641975	-0.0367545
ENSMUSG00000048833.9	Slc39a9	1360.26	0.0921378	0.0427772	2.1539	0.0312479	0.641975	0.038917
ENSMUSG00000048967.16	Yjefn3	143.107	0.25774	0.119828	2.15091	0.0314836	0.641975	0.0108325
ENSMUSG00000070366.5	Plpp4	85.8172	0.541233	0.251193	2.15465	0.0311896	0.641975	0.00490966
ENSMUSG00000075700.9	Selenot	4497.68	-0.0886917	0.0411948	-2.15299	0.0313198	0.641975	-0.0391485
ENSMUSG00000098739.1	Gm27151	7.10114	1.04453	0.485722	2.15047	0.0315178	0.641975	0.00258618
ENSMUSG00000100837.7	1700063D05Rik	50.6683	0.608953	0.282785	2.15341	0.0312866	0.641975	0.00436634
ENSMUSG00000102796.1	Gm37711	125.034	0.312606	0.14493	2.15694	0.03101	0.641975	0.00881136
ENSMUSG00000107428.1	Gm44154	4.0121	1.74309	0.809713	2.15273	0.0313402	0.641975	0.00149782
ENSMUSG00000109724.1	Gm18194	41.2638	-0.411094	0.191073	-2.1515	0.0314369	0.641975	-0.00656539
ENSMUSG00000116655.1	Gm35455	2.63976	2.03543	0.944962	2.15398	0.0312416	0.641975	0.00133885
ENSMUSG00000031200.16	Mtcp1	203.472	-0.259595	0.120852	-2.14805	0.03171	0.645245	-0.0107067
ENSMUSG00000045007.9	Tubg2	719.302	0.137449	0.0640224	2.14689	0.0318023	0.645834	0.0234811
ENSMUSG00000057858.8	Fam204a	380.015	-0.158393	0.073769	-2.14715	0.0317815	0.645834	-0.0194633
ENSMUSG00000027977.15	Ndst3	1149.52	-0.191997	0.0894712	-2.14591	0.0318799	0.646766	-0.0151305
ENSMUSG00000068290.11	Ddrgk1	856.39	0.128245	0.0597952	2.14474	0.0319735	0.648019	0.0264737
ENSMUSG00000022306.9	Zfpm2	715.069	0.156513	0.0730343	2.14301	0.0321123	0.648305	0.0193532
ENSMUSG00000024215.14	Spdef	5.25201	1.35883	0.634068	2.14304	0.0321099	0.648305	0.00196121
ENSMUSG00000037234.17	Hook3	2826.94	-0.106549	0.0497202	-2.14298	0.0321148	0.648305	-0.0331517
ENSMUSG00000039671.18	Zmynd8	3166.37	0.135385	0.0631682	2.14325	0.0320928	0.648305	0.0185592
ENSMUSG00000041498.13	Kif14	13.7463	0.709706	0.331269	2.14238	0.0321627	0.64863	0.00375873
ENSMUSG00000085665.1	Gm12059	24.5539	0.560459	0.261747	2.14122	0.032256	0.64987	0.00475002
ENSMUSG00000034245.10	Hdac11	4237.21	-0.0955898	0.0446706	-2.13988	0.0323643	0.651407	-0.0358351
ENSMUSG00000006777.7	Krt23	2.6905	2.05864	0.963107	2.1375	0.0325574	0.651435	0.00131536
ENSMUSG00000028274.17	Rngtt	597.177	-0.129879	0.0607537	-2.1378	0.0325333	0.651435	-0.0252711
ENSMUSG00000028567.8	Txndc12	410.081	-0.20619	0.0964455	-2.1379	0.0325252	0.651435	-0.0138062
ENSMUSG00000052310.9	Slc39a1	859.658	0.231498	0.108205	2.13943	0.0324005	0.651435	0.0121337
ENSMUSG00000053950.10	Adnp2	701.78	-0.129127	0.0604029	-2.13776	0.0325365	0.651435	-0.0288675
ENSMUSG00000073888.13	Ccl27a	1092.76	0.229318	0.107262	2.13793	0.0325223	0.651435	0.0121571
ENSMUSG00000055963.12	Triqk	400.481	-0.193384	0.0905233	-2.13629	0.032656	0.652128	-0.0149876
ENSMUSG00000108890.1	Gm44847	3.99897	-1.64788	0.771289	-2.13653	0.0326359	0.652128	-0.00158926
ENSMUSG00000018752.19	Tnfsfm13	65.3292	-0.4518	0.211864	-2.1325	0.0329658	0.652385	-0.00581513
ENSMUSG00000029828.4	4921507P07Rik	12.9711	0.774843	0.363086	2.13405	0.0328387	0.652385	0.00338077
ENSMUSG00000031576.16	Kcnu1	59.7504	0.324547	0.152114	2.13358	0.0328772	0.652385	0.00830627
ENSMUSG00000032323.13	Cyp11a1	54.6276	0.497075	0.232755	2.13561	0.0327111	0.652385	0.00525959
ENSMUSG00000033590.8	Myo5c	72.7307	0.711632	0.333733	2.13234	0.032979	0.652385	0.00353385
ENSMUSG00000034583.9	Olfr1347	2.58323	1.96488	0.920835	2.1338	0.0328589	0.652385	0.00136263
ENSMUSG00000049928.15	Glp2r	109.339	0.384379	0.180244	2.13255	0.0329613	0.652385	0.00689559
ENSMUSG00000073639.6	Rab18	3243.12	-0.0842362	0.0394705	-2.13416	0.0328299	0.652385	-0.0383957
ENSMUSG00000074215.2	Gm10643	47.3334	-0.399979	0.187475	-2.1335	0.0328838	0.652385	-0.00664716
ENSMUSG00000115729.1	Gm48957	52.3807	0.498514	0.2338	2.13222	0.0329888	0.652385	0.00525929
ENSMUSG00000007594.10	Hapln4	2490.22	0.207589	0.0974126	2.13103	0.0330864	0.65368	0.0128049
ENSMUSG00000025269.16	Apex2	154.304	-0.214583	0.100737	-2.13012	0.0331615	0.653896	-0.0130109
ENSMUSG00000109397.1	Gm45117	2.70274	1.8124	0.850713	2.13044	0.033135	0.653896	0.00152342
ENSMUSG00000045502.6	Hcar2	5.48327	1.82228	0.855743	2.12947	0.0332158	0.654335	0.00137833
ENSMUSG00000030753.15	Thap12	1787.95	-0.093225	0.0437898	-2.12892	0.033261	0.654593	-0.039505
ENSMUSG00000015476.6	Prrt1	3642.34	-0.17683	0.0830817	-2.12839	0.0333048	0.654822	-0.0163605
ENSMUSG00000022996.15	Wnt10b	23.1501	0.588048	0.276507	2.1267	0.0334447	0.655047	0.00446274
ENSMUSG00000032020.15	Ubash3b	1033.72	0.19828	0.093226	2.12687	0.0334306	0.655047	0.0140375
ENSMUSG00000090891.3	D6Ertd527e	2.76185	1.77623	0.835173	2.12678	0.0334385	0.655047	0.00152021
ENSMUSG00000110341.1	Gm45424	10.9095	0.8232	0.386936	2.12748	0.0333799	0.655047	0.0031788
ENSMUSG00000045917.17	Tmem268	225.002	0.215215	0.101257	2.12543	0.0335507	0.655984	0.012941
ENSMUSG00000052479.5	A330008L17Rik	159.674	-0.206906	0.0973682	-2.12498	0.0335881	0.655984	-0.0133807
ENSMUSG00000091337.3	Eid1	4558.18	-0.147276	0.0693073	-2.12497	0.033589	0.655984	-0.0206591
ENSMUSG00000018862.11	Otop3	3.51463	1.63126	0.768965	2.12137	0.0338906	0.657185	0.00163147
ENSMUSG00000026826.13	Nr4a2	1056.14	-0.516933	0.243703	-2.12116	0.0339084	0.657185	-0.00498058
ENSMUSG00000027579.6	Srms	8.96989	0.876739	0.413105	2.12232	0.0338112	0.657185	0.0030025
ENSMUSG00000029422.15	Rsrc2	1930.02	-0.10087	0.0475212	-2.12262	0.0337853	0.657185	-0.0303811
ENSMUSG00000038039.13	Gcc2	1883.85	-0.0965999	0.0454839	-2.12382	0.0336848	0.657185	-0.0335348
ENSMUSG00000038213.7	Tapbpl	147.889	0.222789	0.10492	2.12342	0.0337183	0.657185	0.0119878
ENSMUSG00000078154.3	Gm12184	18.6736	-0.720082	0.339352	-2.12193	0.0338438	0.657185	-0.00358356
ENSMUSG00000105594.1	Gm43398	64.3759	0.678267	0.319689	2.12164	0.0338677	0.657185	0.00376746
ENSMUSG00000003226.7	Ranbp2	3844.22	-0.0921344	0.0435021	-2.11793	0.0341809	0.657466	-0.0366739
ENSMUSG00000013076.17	Amotl1	747.646	0.284847	0.134481	2.11812	0.0341653	0.657466	0.00932599
ENSMUSG00000035275.14	Raver2	1234.13	-0.214651	0.101321	-2.11853	0.0341302	0.657466	-0.0127692
ENSMUSG00000039865.8	Slc44a3	4.06063	1.88567	0.889664	2.11953	0.0340454	0.657466	0.00132561
ENSMUSG00000042804.13	Gpr153	211.758	0.266784	0.125934	2.11845	0.0341373	0.657466	0.0100404
ENSMUSG00000047714.14	Ppp1r2	3009.54	-0.0990732	0.0467468	-2.11936	0.0340603	0.657466	-0.0326298
ENSMUSG00000068706.3	Gm10250	29.8581	-0.497156	0.234729	-2.118	0.034175	0.657466	-0.00521412
ENSMUSG00000085558.7	4930412C18Rik	47.4289	0.472052	0.222814	2.11859	0.0341252	0.657466	0.00546626
ENSMUSG00000026662.13	Sephs1	601.433	0.117174	0.055341	2.1173	0.0342342	0.657872	0.0253887
ENSMUSG00000020598.16	Nrcam	10065.9	-0.0883053	0.0417262	-2.1163	0.034319	0.658281	-0.03713
ENSMUSG00000030653.17	Gm45837	36.8024	6.22415	2.94212	2.11553	0.0343847	0.658281	0.000169868
ENSMUSG00000041617.10	Ccdc74a	320.33	-0.216463	0.102296	-2.11604	0.0343415	0.658281	-0.0126271
ENSMUSG00000064179.13	Tnnt1	37.6457	0.672001	0.317595	2.11591	0.0343528	0.658281	0.00365862
ENSMUSG00000042082.7	Arsb	2629.6	-0.136434	0.0645032	-2.11515	0.0344175	0.658292	-0.0226169
ENSMUSG00000033739.8	Fkbpl	152.108	0.221266	0.104632	2.11471	0.0344544	0.658379	0.0126101
ENSMUSG00000074264.12	Amy1	567.395	0.206489	0.0976711	2.11412	0.0345049	0.658726	0.0133578
ENSMUSG00000001865.2	Cpa3	2.54234	-1.78617	0.848629	-2.10477	0.0353115	0.662398	-0.00147935
ENSMUSG00000006411.12	Nectin4	179.805	0.235251	0.111642	2.1072	0.0351005	0.662398	0.0114455
ENSMUSG00000015305.6	Sash1	2656.65	-0.111767	0.0530217	-2.10796	0.0350346	0.662398	-0.028223
ENSMUSG00000016206.6	H2-M3	41.9149	0.390425	0.18518	2.10835	0.0350008	0.662398	0.0066709
ENSMUSG00000021091.8	Serpina3n	1426.78	0.941339	0.446465	2.10843	0.0349942	0.662398	0.00255274
ENSMUSG00000021413.9	Prpf4b	2893.94	-0.0713245	0.0338812	-2.10513	0.0352798	0.662398	-0.0372527
ENSMUSG00000033952.14	Aspm	12.7111	0.876232	0.415727	2.10771	0.0350561	0.662398	0.00291876
ENSMUSG00000035653.16	Lrfn5	1399.29	-0.133547	0.0634722	-2.10402	0.0353765	0.662398	-0.0206295
ENSMUSG00000040287.9	Stac3	39.9996	0.489436	0.232305	2.10687	0.0351285	0.662398	0.00524131
ENSMUSG00000046442.4	Ppm1e	10255.4	-0.132125	0.0626718	-2.10821	0.0350128	0.662398	-0.0233309
ENSMUSG00000047368.4	Abhd17b	725.657	-0.142834	0.0677921	-2.10694	0.0351231	0.662398	-0.0220016
ENSMUSG00000050174.15	Nudt6	55.3753	0.361379	0.171647	2.10537	0.0352593	0.662398	0.00720962
ENSMUSG00000052013.15	Btla	17.8137	0.637007	0.302483	2.10593	0.0352108	0.662398	0.00402399
ENSMUSG00000057133.14	Chd6	2693.39	-0.0685046	0.0325009	-2.10777	0.0350506	0.662398	-0.0373644
ENSMUSG00000059182.7	Skap2	428.527	-0.149531	0.0710572	-2.10437	0.035346	0.662398	-0.0196643
ENSMUSG00000079056.12	Kcnip3	2204.9	0.330891	0.157099	2.10626	0.0351814	0.662398	0.00785794
ENSMUSG00000091183.5	Gm5141	104.246	-0.304273	0.144473	-2.10608	0.0351974	0.662398	-0.00859882
ENSMUSG00000092260.7	Zfp963	85.549	-0.320077	0.152083	-2.10463	0.0353239	0.662398	-0.00813241
ENSMUSG00000100586.2	Vmn1r90	21.5729	0.769647	0.36472	2.11024	0.0348376	0.662398	0.00327094
ENSMUSG00000104974.1	Gm43686	4.92511	1.17286	0.557445	2.10399	0.0353794	0.662398	0.00222411
ENSMUSG00000108655.1	Gm44949	12.9782	0.72767	0.344733	2.11083	0.0347873	0.662398	0.00355834
ENSMUSG00000044165.12	Bcl2l15	20.7017	0.628815	0.299095	2.10239	0.0355189	0.664399	0.00406046
ENSMUSG00000097715.2	Gpr137b-ps	335.695	-0.186465	0.0887084	-2.102	0.0355536	0.664439	-0.0149581
ENSMUSG00000024338.15	Psmb8	75.8415	0.325256	0.154803	2.10109	0.0356331	0.664706	0.0080546
ENSMUSG00000109715.1	Gm45606	142.478	-0.281019	0.133742	-2.1012	0.0356235	0.664706	-0.00924353
ENSMUSG00000021113.5	Snapc1	1218.34	-0.111187	0.0529464	-2.09998	0.0357304	0.665911	-0.02809
ENSMUSG00000038828.13	Tmem214	1463.3	0.102307	0.0487384	2.0991	0.0358084	0.666534	0.0368523
ENSMUSG00000039496.8	Cdnf	29.9958	0.477004	0.227268	2.09886	0.0358292	0.666534	0.00538244
ENSMUSG00000030930.14	Chst15	1079.16	0.160086	0.0762879	2.09844	0.0358663	0.666615	0.0174855
ENSMUSG00000020080.8	Hkdc1	143.324	0.563237	0.269155	2.09261	0.0363836	0.672072	0.00443502
ENSMUSG00000023341.15	Mx2	17.0864	0.715693	0.342069	2.09225	0.0364162	0.672072	0.0035266
ENSMUSG00000025245.14	Lztfl1	1413.27	-0.100002	0.0478172	-2.09134	0.0364974	0.672072	-0.0323871
ENSMUSG00000025964.15	Adam23	3324.07	-0.0898879	0.0430018	-2.09033	0.0365883	0.672072	-0.0352567
ENSMUSG00000030077.11	Chl1	6235.13	-0.136728	0.0653929	-2.09088	0.0365392	0.672072	-0.0244628
ENSMUSG00000030187.15	Klra2	4.15463	1.2956	0.618844	2.09358	0.0362973	0.672072	0.00199648
ENSMUSG00000036887.5	C1qa	902.744	0.181443	0.0867076	2.09259	0.0363861	0.672072	0.0151748
ENSMUSG00000047658.6	Gal3st3	1061.53	-0.182233	0.0871446	-2.09115	0.0365144	0.672072	-0.0189356
ENSMUSG00000061702.10	Tmem91	169.381	0.214883	0.102793	2.09044	0.0365784	0.672072	0.0124604
ENSMUSG00000102224.5	4930447F24Rik	2.70614	1.83169	0.87448	2.0946	0.0362064	0.672072	0.00146504
ENSMUSG00000110010.1	Gm45629	48.4959	0.341077	0.162993	2.09258	0.0363863	0.672072	0.0075663
ENSMUSG00000116537.1	Gm49698	3.19475	1.56193	0.747214	2.09034	0.0365868	0.672072	0.00167493
ENSMUSG00000116811.1	Gm16385	23.7294	-0.980285	0.468226	-2.09361	0.0362945	0.672072	-0.00250156
ENSMUSG00000105686.1	Gm35394	16.1565	-0.683813	0.327299	-2.08926	0.0366844	0.673231	-0.00366212
ENSMUSG00000036437.6	Npy1r	592.781	-0.316874	0.151772	-2.08783	0.0368132	0.67449	-0.00805507
ENSMUSG00000102729.1	Gm32444	205.288	-0.31299	0.149916	-2.08776	0.0368192	0.67449	-0.00818329
ENSMUSG00000029823.16	Luc7l2	6402.92	-0.126106	0.0604214	-2.08711	0.0368779	0.674958	-0.0356734
ENSMUSG00000029762.6	Akr1b8	24.9239	0.724851	0.347363	2.08673	0.036913	0.674994	0.00338157
ENSMUSG00000060802.8	B2m	1590.72	0.165969	0.0795579	2.08614	0.0369662	0.675362	0.0170037
ENSMUSG00000020829.9	Slc46a1	186.627	0.249723	0.119799	2.08453	0.0371123	0.675612	0.0104121
ENSMUSG00000023905.15	Tnfrsf12a	68.944	1.39605	0.669603	2.08489	0.0370796	0.675612	0.00145579
ENSMUSG00000100280.2	Gm28417	3.59311	1.49097	0.715257	2.08453	0.0371124	0.675612	0.00173488
ENSMUSG00000115518.1	Gm10791	5.41503	1.42306	0.682481	2.08514	0.037057	0.675612	0.00169403
ENSMUSG00000002250.16	Ppard	507.797	0.19141	0.0918455	2.08405	0.0371557	0.675796	0.0142836
ENSMUSG00000109864.1	Eid3	6.26048	-1.02837	0.493565	-2.08357	0.0371997	0.675993	-0.0024412
ENSMUSG00000097993.7	Ptprv	12.1625	1.19456	0.573553	2.08273	0.0372757	0.676771	0.00201821
ENSMUSG00000031557.16	Plekha2	945.658	0.512714	0.246536	2.07967	0.0375561	0.68065	0.00483084
ENSMUSG00000112670.1	Gm18042	3.8273	1.27699	0.61395	2.07995	0.03753	0.68065	0.00203985
ENSMUSG00000038965.17	Ube2l3	3381.05	0.0785992	0.0378041	2.07912	0.0376064	0.680957	0.0392106
ENSMUSG00000025484.9	Bet1l	526.497	0.151048	0.0726773	2.07834	0.0376777	0.681642	0.0197274
ENSMUSG00000090210.7	Itga10	97.7073	0.337773	0.162685	2.07623	0.0378725	0.684558	0.00746743
ENSMUSG00000037544.14	Dlgap5	6.28879	1.05936	0.510479	2.07523	0.037965	0.685038	0.00237174
ENSMUSG00000066148.3	Prpf4	505.373	-0.137229	0.0661388	-2.07486	0.0379998	0.685038	-0.0237387
ENSMUSG00000103492.1	Gm37412	23.8182	0.591467	0.285022	2.07516	0.0379719	0.685038	0.0041783
ENSMUSG00000035594.10	Chrna5	107.247	-0.349186	0.168374	-2.07388	0.0380906	0.686068	-0.00717054
ENSMUSG00000025260.10	Hsd17b10	451.995	0.195019	0.09417	2.07093	0.0383657	0.687389	0.01367
ENSMUSG00000031302.16	Nlgn3	2781.86	-0.102064	0.0492931	-2.07056	0.0383999	0.687389	-0.0324912
ENSMUSG00000032288.9	Imp3	435.975	0.137046	0.0661437	2.07194	0.0382706	0.687389	0.0196767
ENSMUSG00000042784.9	Muc1	16.0259	0.838926	0.405033	2.07126	0.0383349	0.687389	0.0028969
ENSMUSG00000044043.4	Pcdhb14	275.918	-0.208409	0.100593	-2.0718	0.038284	0.687389	-0.0125621
ENSMUSG00000045691.14	Thtpa	596.473	0.129307	0.0624022	2.07215	0.0382515	0.687389	0.0227604
ENSMUSG00000102374.1	Gm38387	46.2114	-0.376775	0.181967	-2.07057	0.0383991	0.687389	-0.00663468
ENSMUSG00000059363.10	Fxn	85.7969	-0.288178	0.139241	-2.06964	0.0384862	0.687463	-0.0087511
ENSMUSG00000108737.1	BC060293	12.5657	0.731813	0.35359	2.06966	0.0384838	0.687463	0.00339482
ENSMUSG00000117499.1	Gm50010	125.296	-0.339106	0.163864	-2.06944	0.0385052	0.687463	-0.00733454
ENSMUSG00000064138.14	Fam172a	1017.92	-0.094396	0.0456304	-2.06871	0.0385732	0.688075	-0.0343521
ENSMUSG00000064262.7	Gimap8	28.7894	0.482035	0.23306	2.06828	0.0386133	0.688187	0.00516925
ENSMUSG00000022342.6	Kcnv1	1076.08	-0.163153	0.0789219	-2.06727	0.038709	0.688313	-0.0166034
ENSMUSG00000041650.15	Pcca	628.872	-0.130211	0.0630021	-2.06677	0.0387554	0.688313	-0.0270726
ENSMUSG00000068014.5	Gm14648	13.9072	-0.74936	0.362552	-2.0669	0.0387434	0.688313	-0.00327877
ENSMUSG00000109021.1	Gm44812	30.271	-0.779392	0.376954	-2.06761	0.0386771	0.688313	-0.00299906
ENSMUSG00000045934.15	Mtmr11	148.631	0.424647	0.205709	2.06431	0.0389884	0.691248	0.0057697
ENSMUSG00000087620.7	5330434G04Rik	267.002	-0.194494	0.0942063	-2.06455	0.0389652	0.691248	-0.0134615
ENSMUSG00000106099.1	Gm42664	241.394	-0.273544	0.132561	-2.06353	0.039062	0.69195	-0.00917354
ENSMUSG00000022066.16	Entpd4b	693.087	0.307284	0.148958	2.06289	0.0391229	0.692427	0.00814523
ENSMUSG00000018537.16	Pcgf2	500.456	0.18954	0.0919454	2.06144	0.0392608	0.693064	0.0138527
ENSMUSG00000063077.15	Kif1b	22789.7	-0.0849095	0.0411847	-2.06168	0.0392386	0.693064	-0.0486513
ENSMUSG00000114755.1	Galr3	2.58493	2.15334	1.04448	2.06165	0.0392413	0.693064	0.00115806
ENSMUSG00000007030.8	Vwa7	8.43241	0.853098	0.414161	2.05982	0.0394155	0.695029	0.0029051
ENSMUSG00000015568.16	Lpl	1037.01	-0.287306	0.139751	-2.05585	0.0397973	0.695029	-0.00865751
ENSMUSG00000023088.17	Abcc1	633.163	0.13597	0.0660604	2.05827	0.0395642	0.695029	0.0199618
ENSMUSG00000023942.15	Slc29a1	420.409	0.164192	0.0798383	2.05655	0.0397293	0.695029	0.0180481
ENSMUSG00000024014.8	Pim1	70.5774	0.417431	0.202989	2.05642	0.039742	0.695029	0.00585268
ENSMUSG00000024843.15	Chka	2063.58	-0.0909097	0.0442231	-2.05571	0.0398107	0.695029	-0.0327023
ENSMUSG00000026939.12	Tmem141	207.762	0.20566	0.0999986	2.05663	0.039722	0.695029	0.0126113
ENSMUSG00000028575.11	Eqtn	11.6234	0.762829	0.371029	2.05598	0.0397842	0.695029	0.00319678
ENSMUSG00000030650.18	Tmc5	3.30451	1.68547	0.82048	2.05425	0.0399516	0.695029	0.00143883
ENSMUSG00000031673.6	Cdh11	2078.33	-0.101456	0.0493294	-2.05669	0.0397157	0.695029	-0.0325493
ENSMUSG00000034652.12	Cd300a	29.4013	0.535	0.260383	2.05467	0.039911	0.695029	0.00455749
ENSMUSG00000037720.16	Tmem33	2612.07	-0.0854403	0.0415692	-2.05538	0.0398426	0.695029	-0.033988
ENSMUSG00000050765.3	Gm5084	4.56271	1.43044	0.696317	2.0543	0.0399469	0.695029	0.00167385
ENSMUSG00000059852.7	Kcng2	448.415	-0.258005	0.125568	-2.05471	0.039907	0.695029	-0.00977531
ENSMUSG00000091617.8	Gm3752	5.94372	1.32074	0.641882	2.05761	0.0396272	0.695029	0.00180576
ENSMUSG00000112095.1	A130077B15Rik	18.6144	0.665002	0.323467	2.05586	0.0397963	0.695029	0.00367675
ENSMUSG00000114623.1	Gm34788	24.3951	0.878814	0.427139	2.05744	0.0396436	0.695029	0.00262702
ENSMUSG00000007817.15	Zmiz1	3252.29	0.230977	0.112794	2.04777	0.0405821	0.696539	0.0108753
ENSMUSG00000022212.15	Cpne6	11687.3	-0.202362	0.0987274	-2.04971	0.0403929	0.696539	-0.0156862
ENSMUSG00000026991.20	Pkp4	6677.03	-0.121195	0.0591812	-2.04787	0.0405726	0.696539	-0.0272401
ENSMUSG00000028749.7	Pla2g2f	97.1545	1.10803	0.540622	2.04954	0.0404096	0.696539	0.00204607
ENSMUSG00000030760.14	Acer3	658.076	-0.102905	0.0501878	-2.0504	0.0403258	0.696539	-0.0293931
ENSMUSG00000031377.11	Bmx	28.203	-0.482117	0.235438	-2.04774	0.040585	0.696539	-0.00501981
ENSMUSG00000034063.8	4930590J08Rik	38.2137	0.412709	0.201303	2.05019	0.0403457	0.696539	0.0059274
ENSMUSG00000034303.8	Ccdc15	55.8553	-0.319384	0.155689	-2.05142	0.0402256	0.696539	-0.00772671
ENSMUSG00000036790.5	Slitrk2	930.891	-0.169829	0.082767	-2.05189	0.0401799	0.696539	-0.0157203
ENSMUSG00000040441.12	Slc26a10	230.83	-0.291539	0.142314	-2.04856	0.0405052	0.696539	-0.00848684
ENSMUSG00000042350.13	Arel1	3439.95	-0.0798943	0.0389204	-2.05276	0.0400959	0.696539	-0.0356163
ENSMUSG00000045441.5	Gprin3	435.885	-0.148826	0.0726602	-2.04824	0.0405362	0.696539	-0.0184842
ENSMUSG00000049881.13	2810025M15Rik	201.878	0.240309	0.117262	2.04934	0.0404291	0.696539	0.0104646
ENSMUSG00000067081.13	Asb18	122.246	0.2786	0.135831	2.05107	0.0402598	0.696539	0.00893701
ENSMUSG00000070814.15	Zswim9	448.264	0.137593	0.0671418	2.04928	0.0404344	0.696539	0.0197057
ENSMUSG00000111465.1	Gm47113	63.4235	0.301	0.146855	2.04964	0.0403999	0.696539	0.00823649
ENSMUSG00000005413.8	Hmox1	118.68	0.613951	0.299876	2.04735	0.040624	0.696621	0.00380268
ENSMUSG00000046634.12	Pkd1l1	9.59947	0.859157	0.419824	2.04647	0.0407101	0.697511	0.00283125
ENSMUSG00000026841.7	Fibcd1	3196.16	-0.230912	0.112974	-2.04394	0.0409591	0.698257	-0.0108105
ENSMUSG00000027674.16	Pex5l	5614.81	-0.129631	0.0633742	-2.04549	0.0408071	0.698257	-0.0217682
ENSMUSG00000027677.17	Ttc14	5257.05	-0.174821	0.0854753	-2.04527	0.0408278	0.698257	-0.0149007
ENSMUSG00000039849.6	Pcif1	1262.79	0.103305	0.0505345	2.04425	0.0409293	0.698257	0.0299661
ENSMUSG00000062232.14	Rapgef2	4543.51	-0.0888127	0.0434497	-2.04404	0.0409501	0.698257	-0.0307868
ENSMUSG00000097399.7	Gm26555	9.85878	0.767595	0.375469	2.04436	0.0409179	0.698257	0.00317464
ENSMUSG00000024251.10	Thada	335.879	-0.163302	0.0799126	-2.04351	0.041002	0.698404	-0.0161779
ENSMUSG00000000308.14	Ckmt1	3332.51	-0.118283	0.0581569	-2.03385	0.0419663	0.700437	-0.0247009
ENSMUSG00000001520.12	Nrip2	484.534	0.312828	0.153701	2.03531	0.0418201	0.700437	0.00770303
ENSMUSG00000019842.6	Traf3ip2	25.6459	0.552064	0.271212	2.03554	0.0417962	0.700437	0.00430554
ENSMUSG00000020114.12	Cand1	3661.13	-0.0733639	0.0360499	-2.03507	0.0418441	0.700437	-0.0349611
ENSMUSG00000021287.12	Xrcc3	112.165	-0.35316	0.173627	-2.03402	0.04195	0.700437	-0.00680525
ENSMUSG00000022658.10	Tagln3	3790.6	0.20539	0.100978	2.03401	0.041951	0.700437	0.0118037
ENSMUSG00000024052.17	Lpin2	2608.71	0.260421	0.128022	2.03419	0.0419329	0.700437	0.00936625
ENSMUSG00000025789.9	St8sia2	94.8855	0.345445	0.169401	2.03922	0.041428	0.700437	0.00701263
ENSMUSG00000029462.18	Vps29	2298.68	-0.0910041	0.0446517	-2.03809	0.0415408	0.700437	-0.0328453
ENSMUSG00000030680.6	Pagr1a	33.5398	1.99875	0.982528	2.0343	0.0419217	0.700437	0.000818139
ENSMUSG00000033161.10	Atp1a1	12971.5	0.123228	0.0605975	2.03355	0.041997	0.700437	0.02259
ENSMUSG00000033209.17	Ttc28	499.295	0.134501	0.0659711	2.03878	0.0414716	0.700437	0.020579
ENSMUSG00000036894.3	Rap2b	1858.53	-0.147163	0.07227	-2.0363	0.0417206	0.700437	-0.0182807
ENSMUSG00000039497.8	Dse	157.747	-0.245382	0.120285	-2.04	0.0413502	0.700437	-0.0101097
ENSMUSG00000040836.15	Gpr161	1777.56	-0.159226	0.0781995	-2.03616	0.0417347	0.700437	-0.0169331
ENSMUSG00000044505.5	Lingo4	25.878	0.625943	0.307347	2.0366	0.0416898	0.700437	0.00380083
ENSMUSG00000048483.6	Zdhhc22	519.947	0.562985	0.276525	2.03592	0.041758	0.700437	0.00411268
ENSMUSG00000057778.14	Cyb5d2	302.795	0.168292	0.082726	2.03432	0.0419189	0.700437	0.0154805
ENSMUSG00000060780.2	Lrrtm1	1784.75	-0.122308	0.0600129	-2.03803	0.0415471	0.700437	-0.0196762
ENSMUSG00000066278.6	Vps37b	668.396	0.294779	0.144658	2.03777	0.0415729	0.700437	0.00830657
ENSMUSG00000084858.1	Gm1980	34.2373	1.14138	0.559042	2.04167	0.0411846	0.700437	0.00201215
ENSMUSG00000105987.4	AI506816	89.0149	0.53277	0.261744	2.03546	0.0418045	0.700437	0.00441784
ENSMUSG00000107306.1	Gm42577	13.9638	0.681263	0.334506	2.03662	0.0416878	0.700437	0.00353249
ENSMUSG00000110702.1	Gm45767	59.214	0.367212	0.180592	2.03338	0.0420146	0.700437	0.00656362
ENSMUSG00000115276.1	9930017N22Rik	43.7174	-0.386214	0.189408	-2.03906	0.0414445	0.700437	-0.00626839
ENSMUSG00000117585.1	Gm5047	4.23959	-1.20245	0.589837	-2.03861	0.0414889	0.700437	-0.00204615
ENSMUSG00000037474.13	Dtl	71.8867	0.662544	0.325958	2.0326	0.0420925	0.700802	0.00344643
ENSMUSG00000044117.12	Bmerb1	4794.18	0.103206	0.0507786	2.03248	0.0421052	0.700802	0.0285869
ENSMUSG00000029622.16	Arpc1b	338.45	0.258032	0.126977	2.03211	0.0421424	0.700849	0.00949864
ENSMUSG00000097194.2	9330175E14Rik	4.56763	1.27612	0.628814	2.02941	0.0424169	0.70484	0.00186193
ENSMUSG00000015217.11	Hmgb3	310.776	0.254911	0.125851	2.0255	0.0428159	0.707493	0.00954193
ENSMUSG00000021994.15	Wnt5a	309.842	-0.258353	0.127446	-2.02716	0.042646	0.707493	-0.00941452
ENSMUSG00000027962.14	Vcam1	675.436	0.193736	0.0955726	2.02711	0.0426516	0.707493	0.0127392
ENSMUSG00000028165.9	Cisd2	1129.53	-0.112051	0.0553038	-2.0261	0.0427549	0.707493	-0.0253168
ENSMUSG00000031823.14	Zdhhc7	572.677	0.146281	0.0722211	2.02547	0.0428195	0.707493	0.0181763
ENSMUSG00000057506.5	Bloc1s2	480.966	0.135499	0.066886	2.02582	0.0427828	0.707493	0.0197029
ENSMUSG00000086468.1	Etaa1os	11.6954	-0.844858	0.416924	-2.02641	0.042723	0.707493	-0.0027909
ENSMUSG00000081999.3	Gm13461	10.8297	-1.14433	0.56544	-2.02379	0.0429919	0.709766	-0.0019121
ENSMUSG00000032803.15	Cdv3	1738.63	0.0908133	0.0448885	2.02309	0.0430642	0.710386	0.0351103
ENSMUSG00000001445.10	Mrpl10	946.409	-0.111075	0.054959	-2.02104	0.0432751	0.711299	-0.0271414
ENSMUSG00000002396.8	Ocel1	334.791	-0.158649	0.0785082	-2.0208	0.0433007	0.711299	-0.0160528
ENSMUSG00000023915.5	Tnfrsf21	2365.13	-0.117315	0.0580164	-2.02211	0.0431651	0.711299	-0.0349152
ENSMUSG00000031616.7	Ednra	136.923	-0.226108	0.111905	-2.02053	0.0433289	0.711299	-0.0108449
ENSMUSG00000039086.9	Ss18l1	1349.51	0.0878943	0.0434922	2.02092	0.0432878	0.711299	0.0334179
ENSMUSG00000049504.12	Proser1	654.111	0.120618	0.0596865	2.02086	0.0432948	0.711299	0.0234826
ENSMUSG00000034912.18	Mdga2	1064.15	-0.134277	0.0665258	-2.01842	0.0435474	0.712603	-0.0196564
ENSMUSG00000035864.14	Syt1	34111.5	-0.114469	0.0567122	-2.01841	0.0435481	0.712603	-0.0362806
ENSMUSG00000061086.12	Myl4	47.5204	0.511848	0.253509	2.01905	0.043482	0.712603	0.00453933
ENSMUSG00000113986.1	Gm31333	5.82285	1.1943	0.591528	2.01901	0.043486	0.712603	0.00192536
ENSMUSG00000070524.1	Fcrlb	4.17365	1.30051	0.644496	2.01787	0.0436047	0.712955	0.00182602
ENSMUSG00000005883.15	Spo11	8.01559	1.17682	0.583461	2.01696	0.0436999	0.712977	0.00193037
ENSMUSG00000018042.18	Cyb5r3	1173.1	0.137112	0.0679853	2.01679	0.0437173	0.712977	0.0190248
ENSMUSG00000021065.16	Fut8	1387.18	-0.115984	0.057555	-2.01518	0.0438858	0.712977	-0.0236356
ENSMUSG00000037095.8	Lrg1	12.292	0.795329	0.394659	2.01523	0.0438806	0.712977	0.00294482
ENSMUSG00000040549.16	Ckap5	3738.82	-0.0653552	0.0324212	-2.01582	0.0438188	0.712977	-0.0341892
ENSMUSG00000049164.7	Zfp518a	317.899	-0.15106	0.0749385	-2.01579	0.043822	0.712977	-0.0173498
ENSMUSG00000083380.1	Ndufb4c	289.083	0.282275	0.139971	2.01667	0.0437304	0.712977	0.0084815
ENSMUSG00000095677.2	Dynlt1f	102.203	0.268514	0.13321	2.01572	0.0438293	0.712977	0.00892012
ENSMUSG00000023806.10	Rsph3b	437.118	0.19632	0.0974638	2.01429	0.0439794	0.713929	0.0126204
ENSMUSG00000027525.18	Phactr3	2520.15	-0.0905927	0.0449907	-2.01359	0.044053	0.713987	-0.0290209
ENSMUSG00000083563.1	Gm13340	179.327	-0.337474	0.16758	-2.01381	0.0440294	0.713987	-0.00695235
ENSMUSG00000078607.6	1810010H24Rik	52.7024	-0.387868	0.192789	-2.01188	0.0442327	0.716331	-0.00602781
ENSMUSG00000001025.8	S100a6	169.603	0.343264	0.170962	2.00784	0.0446607	0.716847	0.00684115
ENSMUSG00000003721.14	Insig2	1010.87	-0.115643	0.0575482	-2.0095	0.0444843	0.716847	-0.0243207
ENSMUSG00000016194.14	Hsd11b1	520.215	0.191287	0.0953938	2.00523	0.0449382	0.716847	0.0127079
ENSMUSG00000023452.19	Pisd	1183.78	0.115643	0.0576858	2.00471	0.0449946	0.716847	0.0239031
ENSMUSG00000024527.10	Afg3l2	1578.33	-0.0776575	0.0387161	-2.00582	0.0448756	0.716847	-0.0333194
ENSMUSG00000025351.14	Cd63	1129.57	0.310528	0.154425	2.01086	0.0443398	0.716847	0.00758451
ENSMUSG00000026970.16	Rbms1	496.459	0.217526	0.108411	2.0065	0.0448028	0.716847	0.0110041
ENSMUSG00000028037.13	Ifi44	14.4686	0.725054	0.361587	2.0052	0.0449418	0.716847	0.00317384
ENSMUSG00000029059.9	Prxl2b	970.263	-0.14101	0.0701743	-2.00942	0.0444922	0.716847	-0.0183957
ENSMUSG00000029392.12	Rilpl1	1081.38	0.109228	0.054412	2.00742	0.044705	0.716847	0.0256162
ENSMUSG00000030897.5	Cnga4	31.459	0.577168	0.287691	2.00621	0.0448338	0.716847	0.00399226
ENSMUSG00000035456.9	Prdm8	1242.37	-0.190627	0.0947879	-2.01109	0.0443155	0.716847	-0.0129221
ENSMUSG00000043924.16	Ncmap	10.2963	0.891081	0.444303	2.00557	0.0449023	0.716847	0.00258964
ENSMUSG00000049123.10	Catsperg2	5.27903	1.32195	0.65884	2.00648	0.0448047	0.716847	0.00177611
ENSMUSG00000051111.16	Sv2c	1146.5	0.6251	0.311819	2.00469	0.0449962	0.716847	0.00345466
ENSMUSG00000052273.4	Dnah3	47.517	-0.83528	0.416064	-2.00758	0.0446883	0.716847	-0.00267792
ENSMUSG00000073000.3	Gm10451	17.7897	0.61877	0.308188	2.00777	0.0446675	0.716847	0.00376611
ENSMUSG00000074529.10	Zfp972	3.63381	-1.39203	0.694409	-2.00463	0.0450029	0.716847	-0.0016501
ENSMUSG00000079323.9	Gm20661	22.7875	-0.639454	0.318233	-2.00939	0.044496	0.716847	-0.00354333
ENSMUSG00000105875.1	Gm43518	6.66231	-0.994863	0.495438	-2.00805	0.044638	0.716847	-0.00234473
ENSMUSG00000108841.1	Frmpd2	63.7599	-0.623313	0.310624	-2.00665	0.0447869	0.716847	-0.00363789
ENSMUSG00000103697.1	Gm38020	950.321	-0.217787	0.108687	-2.00381	0.0450909	0.717688	-0.011031
ENSMUSG00000020300.14	Cpeb4	3677.04	-0.112367	0.0561132	-2.00251	0.04523	0.718056	-0.025898
ENSMUSG00000022139.17	Mbnl2	5838.62	-0.111943	0.0559007	-2.00253	0.0452279	0.718056	-0.0223958
ENSMUSG00000026977.17	Marchf7	1710.06	-0.112615	0.0562431	-2.00229	0.0452538	0.718056	-0.0252536
ENSMUSG00000104245.1	Gm38155	2.98707	1.62771	0.812931	2.00228	0.0452549	0.718056	0.00145335
ENSMUSG00000075593.10	Gal3st4	70.5248	0.346186	0.173088	2.00006	0.0454943	0.721293	0.00671251
ENSMUSG00000032263.14	Bckdhb	405.003	-0.135437	0.0677473	-1.99916	0.0455916	0.722274	-0.0190936
ENSMUSG00000027613.15	Eif6	746.927	0.155675	0.0779102	1.99813	0.0457027	0.722714	0.0158307
ENSMUSG00000035954.10	Dock4	6625.23	-0.150003	0.0751532	-1.99596	0.0459384	0.722714	-0.0167626
ENSMUSG00000038569.13	Rad9b	128.818	0.246438	0.123461	1.99608	0.0459254	0.722714	0.00959978
ENSMUSG00000046808.17	Atp10d	93.2994	-0.281643	0.141093	-1.99616	0.0459166	0.722714	-0.00828749
ENSMUSG00000051124.6	Gimap9	6.40888	1.01532	0.508669	1.99603	0.0459302	0.722714	0.00225618
ENSMUSG00000055567.18	Unc80	10306	-0.123568	0.0618456	-1.99801	0.045716	0.722714	-0.0289775
ENSMUSG00000055943.5	Emc7	2429.42	0.0990679	0.0496103	1.99692	0.0458335	0.722714	0.0285502
ENSMUSG00000112964.1	E430024I08Rik	210.841	0.224129	0.112234	1.99697	0.0458285	0.722714	0.010631
ENSMUSG00000118219.1	Gm29695	53.5192	0.64267	0.32182	1.99699	0.0458266	0.722714	0.00348094
ENSMUSG00000035629.19	Rubcn	1905.39	0.102192	0.0512246	1.99497	0.0460458	0.722772	0.0278208
ENSMUSG00000063767.4	S100a7a	4.89409	1.30096	0.652126	1.99495	0.0460484	0.722772	0.00176099
ENSMUSG00000080059.4	Rps19-ps3	13.2886	0.690775	0.346208	1.99526	0.0460146	0.722772	0.00334039
ENSMUSG00000025609.15	Mkln1	2902.94	-0.107428	0.0538861	-1.99361	0.0461948	0.723836	-0.0238756
ENSMUSG00000028381.8	Ugcg	1586.45	-0.0917336	0.0460078	-1.99387	0.046166	0.723836	-0.0302812
ENSMUSG00000056602.12	Fry	5037.09	-0.121771	0.0610884	-1.99335	0.0462227	0.723836	-0.0198031
ENSMUSG00000022311.15	Csmd3	1011.06	-0.17692	0.0887811	-1.99277	0.0462866	0.724281	-0.013939
ENSMUSG00000053714.8	4732471J01Rik	65.0508	-0.306679	0.153988	-1.99158	0.0464176	0.725773	-0.0074756
ENSMUSG00000019188.16	H13	1335.96	-0.113697	0.0571378	-1.98987	0.0466054	0.726481	-0.0223737
ENSMUSG00000039680.10	Mrps6	398.045	0.315514	0.158553	1.98995	0.046596	0.726481	0.00727777
ENSMUSG00000056666.13	Retsat	288.029	0.171327	0.0860952	1.98998	0.0465936	0.726481	0.0143559
ENSMUSG00000112148.1	Lilrb4a	11.0535	-0.79773	0.400708	-1.9908	0.0465027	0.726481	-0.00284202
ENSMUSG00000031242.7	2610002M06Rik	1504.9	-0.135239	0.0680015	-1.98876	0.0467273	0.727825	-0.0193893
ENSMUSG00000013643.13	Lypd8	2.39291	2.79406	1.40595	1.98731	0.046888	0.72977	0.000739034
ENSMUSG00000110649.1	Gm40466	3.96668	1.37784	0.693433	1.98699	0.0469239	0.729772	0.00168466
ENSMUSG00000026496.11	Parp1	2195.4	-0.1076	0.0541862	-1.98574	0.0470619	0.731361	-0.0241663
ENSMUSG00000004698.11	Hdac9	972.699	-0.176536	0.0889722	-1.98418	0.0472363	0.731779	-0.0136566
ENSMUSG00000015749.12	Anp32e	2552.67	0.0763642	0.0384955	1.98372	0.0472872	0.731779	0.032413
ENSMUSG00000022887.9	Masp1	236.509	0.181999	0.0919133	1.98012	0.0476903	0.731779	0.0131223
ENSMUSG00000024083.16	Pja2	16001.5	-0.0802037	0.040496	-1.98053	0.0476435	0.731779	-0.0393863
ENSMUSG00000027744.4	Stoml3	22.6164	-0.872437	0.440091	-1.9824	0.0474343	0.731779	-0.00254048
ENSMUSG00000032690.16	Oas2	24.7762	0.743113	0.375075	1.98124	0.0475647	0.731779	0.00297027
ENSMUSG00000039285.12	Azi2	1449.77	-0.095151	0.0479486	-1.98444	0.047207	0.731779	-0.0271542
ENSMUSG00000044250.8	Pced1b	127.008	0.277091	0.139942	1.98004	0.047699	0.731779	0.00832925
ENSMUSG00000052125.16	F730043M19Rik	886.775	-0.255834	0.128933	-1.98425	0.0472282	0.731779	-0.00906767
ENSMUSG00000052301.14	Doc2a	424.441	0.346762	0.175028	1.98118	0.0475715	0.731779	0.00653852
ENSMUSG00000056738.11	A730036I17Rik	30.4054	0.629841	0.317646	1.98284	0.047385	0.731779	0.00356777
ENSMUSG00000073427.4	Gm4924	96.7529	-0.28925	0.145944	-1.98192	0.0474877	0.731779	-0.00827626
ENSMUSG00000079391.10	Gm2974	19.6166	-0.683014	0.34479	-1.98096	0.0475961	0.731779	-0.00327181
ENSMUSG00000101599.1	Gm20342	181.177	-0.208256	0.105076	-1.98197	0.0474827	0.731779	-0.0113364
ENSMUSG00000104674.1	Gm42756	186.928	0.329989	0.166341	1.98381	0.0472767	0.731779	0.00696292
ENSMUSG00000105985.1	Gm42993	3.50892	-1.59518	0.804285	-1.98335	0.0473285	0.731779	-0.00142559
ENSMUSG00000107335.1	Gm43372	9.93308	0.83518	0.421483	1.98153	0.0475322	0.731779	0.00272058
ENSMUSG00000032549.7	Rab6b	20564.6	-0.0683604	0.0345512	-1.97852	0.0478696	0.732192	-0.0344482
ENSMUSG00000034648.9	Lrrn1	1835.14	-0.124743	0.063042	-1.97873	0.047847	0.732192	-0.020258
ENSMUSG00000081453.1	Gm6767	8.93726	-0.898927	0.454218	-1.97907	0.0478086	0.732192	-0.00247593
ENSMUSG00000104037.1	Gm37776	55.9749	-0.340332	0.171964	-1.97909	0.0478061	0.732192	-0.0066863
ENSMUSG00000021340.13	Gpld1	927.53	0.138993	0.0702883	1.97747	0.0479885	0.733461	0.0175758
ENSMUSG00000017264.16	Exosc10	878.853	0.102237	0.0517661	1.97498	0.0482699	0.733821	0.0259483
ENSMUSG00000028307.9	Aldob	54.8081	0.406167	0.205716	1.9744	0.048336	0.733821	0.00554056
ENSMUSG00000028398.8	Dmac1	366.622	-0.150167	0.0760224	-1.9753	0.0482341	0.733821	-0.0160067
ENSMUSG00000047454.12	Gphn	1445.94	-0.0783206	0.039649	-1.97535	0.0482288	0.733821	-0.0318843
ENSMUSG00000047798.15	Cd300lf	2.31367	1.79157	0.907029	1.97521	0.0482443	0.733821	0.00133159
ENSMUSG00000069305.3	Hist1h4n	4.20683	1.61847	0.819381	1.97524	0.0482409	0.733821	0.00131284
ENSMUSG00000079317.10	Trappc2	1010.1	-0.118655	0.0600369	-1.97636	0.0481135	0.733821	-0.0215842
ENSMUSG00000102379.1	Gm37971	2.36898	-1.73124	0.875888	-1.97656	0.0480916	0.733821	-0.00132561
ENSMUSG00000107300.1	Gm43279	23.1181	0.583799	0.295676	1.97445	0.0483303	0.733821	0.00383959
ENSMUSG00000025386.2	Pde6g	5.92374	0.992005	0.503075	1.97188	0.0486231	0.734353	0.00229922
ENSMUSG00000026430.16	Rassf5	543.132	0.231459	0.117373	1.97199	0.048611	0.734353	0.00998496
ENSMUSG00000035692.7	Isg15	21.9607	0.567879	0.28776	1.97344	0.048445	0.734353	0.00395691
ENSMUSG00000039770.6	Ypel5	2165.01	0.114415	0.0579797	1.97337	0.0484533	0.734353	0.0237743
ENSMUSG00000056055.13	Sag	43.9965	0.383258	0.19427	1.97281	0.0485176	0.734353	0.00588146
ENSMUSG00000061080.11	Lsamp	10643.5	-0.11651	0.0590682	-1.97246	0.048557	0.734353	-0.0196565
ENSMUSG00000103713.1	Gm2136	73.9005	-0.366602	0.185829	-1.97279	0.0485196	0.734353	-0.00612125
ENSMUSG00000030557.17	Mef2a	4892.37	-0.0746517	0.0378661	-1.97146	0.0486707	0.734528	-0.0321275
ENSMUSG00000034187.18	Nsf	22854.3	-0.0854114	0.0433455	-1.97048	0.0487833	0.735682	-0.0301558
ENSMUSG00000003444.8	Med29	262.535	0.159345	0.0811029	1.96472	0.0494462	0.737106	0.0148987
ENSMUSG00000005102.13	Eif2ak4	814.96	-0.126663	0.0645993	-1.96074	0.049909	0.737106	-0.0195866
ENSMUSG00000005534.10	Insr	1773.43	-0.0859066	0.043676	-1.96691	0.0491939	0.737106	-0.0295061
ENSMUSG00000009741.15	Ubp1	2556.51	0.103754	0.0529252	1.96038	0.0499515	0.737106	0.0265854
ENSMUSG00000015484.3	Fam163a	267.94	-0.289129	0.146912	-1.96804	0.0490637	0.737106	-0.00781286
ENSMUSG00000020329.12	Polrmt	647.137	0.13295	0.0677704	1.96177	0.0497895	0.737106	0.0186955
ENSMUSG00000020592.14	Sdc1	35.0857	1.02718	0.522212	1.96698	0.0491854	0.737106	0.00183542
ENSMUSG00000021646.9	Mccc2	438.337	-0.164444	0.0838291	-1.96166	0.0498024	0.737106	-0.0143989
ENSMUSG00000024614.7	Tmx3	1903.71	-0.1407	0.0717842	-1.96005	0.0499901	0.737106	-0.015855
ENSMUSG00000027605.18	Acss2	1247.72	-0.112002	0.0569731	-1.96587	0.0493132	0.737106	-0.0224521
ENSMUSG00000028688.13	Toe1	237.979	0.158701	0.0809835	1.95967	0.0500342	0.737106	0.0143097
ENSMUSG00000029456.12	Acad10	93.6167	0.281612	0.143679	1.96001	0.049995	0.737106	0.00798237
ENSMUSG00000031979.17	Cog2	666.966	0.110231	0.056175	1.96228	0.0497295	0.737106	0.0236
ENSMUSG00000036256.13	Igfbp7	317.022	0.284203	0.144871	1.96177	0.0497898	0.737106	0.00790571
ENSMUSG00000036501.7	Fam13b	1473.3	-0.0815797	0.0414763	-1.9669	0.0491948	0.737106	-0.0314585
ENSMUSG00000042111.9	Ccdc115	409.842	0.173351	0.0882432	1.96447	0.0494756	0.737106	0.0136841
ENSMUSG00000046410.10	Kcnk6	80.4377	0.275108	0.140175	1.96261	0.0496918	0.737106	0.00823852
ENSMUSG00000046532.8	Ar	941.352	-0.144383	0.0733941	-1.96723	0.0491562	0.737106	-0.0178892
ENSMUSG00000046768.13	Rhoj	121.94	0.624395	0.318586	1.95989	0.0500083	0.737106	0.00334633
ENSMUSG00000049357.11	Brd8dc	26.5115	0.523476	0.266458	1.96457	0.0494635	0.737106	0.00424821
ENSMUSG00000051998.14	Lax1	5.35921	0.975433	0.497029	1.96253	0.0497009	0.737106	0.00233589
ENSMUSG00000054514.3	Atad3aos	12.9396	-0.637168	0.325118	-1.9598	0.0500189	0.737106	-0.00347007
ENSMUSG00000054814.14	Usp46	3075.75	-0.0796086	0.0405464	-1.9634	0.0496002	0.737106	-0.031182
ENSMUSG00000062488.9	Ifit3b	91.5313	0.412641	0.209626	1.96846	0.0490149	0.737106	0.00539526
ENSMUSG00000068566.12	Myadm	1509.25	-0.132957	0.067791	-1.96127	0.0498473	0.737106	-0.0184165
ENSMUSG00000078920.3	Ifi47	23.0889	0.548082	0.278442	1.96839	0.049023	0.737106	0.00408344
ENSMUSG00000087556.1	Gm15764	5.7866	1.03241	0.526483	1.96096	0.0498839	0.737106	0.00215946
ENSMUSG00000097413.2	A830052D11Rik	24.55	0.542162	0.276223	1.96277	0.0496727	0.737106	0.00409245
ENSMUSG00000102222.1	Pcdhga10	368.036	-0.182098	0.092847	-1.96127	0.0498473	0.737106	-0.0127303
ENSMUSG00000108154.1	Gm44033	23.8365	0.511059	0.260788	1.95967	0.0500346	0.737106	0.00434124
ENSMUSG00000114354.1	Gm34961	2.98927	-1.46006	0.743967	-1.96253	0.0497003	0.737106	-0.00156187
ENSMUSG00000118029.1	AC132288.1	55.075	0.350986	0.178326	1.96823	0.0490418	0.737106	0.0064167
ENSMUSG00000053007.9	Creb5	194.383	-0.283396	0.144672	-1.95888	0.0501263	0.737392	-0.00790748
ENSMUSG00000063626.6	Unc5d	1115.69	0.202185	0.103213	1.95891	0.0501234	0.737392	0.0113772
ENSMUSG00000030641.10	Ddias	11.855	0.721717	0.368544	1.95829	0.0501955	0.737878	0.00308358
ENSMUSG00000028843.8	Sh3bgrl3	1751.7	0.22546	0.115156	1.95787	0.0502454	0.738078	0.0100997
ENSMUSG00000006818.5	Sod2	4858.57	-0.104082	0.0531778	-1.95724	0.0503196	0.738637	-0.0263653
ENSMUSG00000070695.4	Cntnap5a	1177.79	0.169382	0.0865804	1.95636	0.0504232	0.739494	0.0137937
ENSMUSG00000105358.1	Gm43099	6.42306	-1.14143	0.583547	-1.95603	0.0504616	0.739494	-0.00191577
ENSMUSG00000117874.1	Gm50318	3.59919	2.44814	1.25172	1.95582	0.0504868	0.739494	0.000647551
ENSMUSG00000040659.3	Efhd2	3385.01	0.24358	0.124656	1.95402	0.050699	0.742068	0.00924279
ENSMUSG00000042942.18	Greb1l	427.227	-0.193564	0.099096	-1.9533	0.0507843	0.742784	-0.0118471
ENSMUSG00000053897.15	Slc39a8	87.953	0.29277	0.149912	1.95295	0.0508256	0.742855	0.00763511
ENSMUSG00000029641.8	Rasl11a	139.806	-0.306751	0.157142	-1.95207	0.0509304	0.743854	-0.00723723
ENSMUSG00000030861.15	Acadsb	1721.62	-0.135837	0.0697056	-1.94872	0.0513285	0.748596	-0.0175023
ENSMUSG00000037646.10	Vps13b	2180.13	-0.0828058	0.0424864	-1.94899	0.0512962	0.748596	-0.0300464
ENSMUSG00000015214.14	Mtmr1	1387.68	-0.102374	0.052549	-1.94816	0.0513954	0.749036	-0.0261235
ENSMUSG00000014470.4	Rnf166	477.488	0.112158	0.0575958	1.94734	0.0514944	0.749708	0.0223422
ENSMUSG00000102950.1	Gm37018	2.74903	-1.53194	0.786756	-1.94716	0.0515151	0.749708	-0.00146713
ENSMUSG00000000247.11	Lhx2	1216.16	-0.158767	0.0817278	-1.94264	0.0520603	0.751124	-0.0142841
ENSMUSG00000004952.13	Rasa4	136.048	0.257638	0.132517	1.94419	0.0518725	0.751124	0.00854815
ENSMUSG00000005447.12	Pafah1b3	150.726	0.24046	0.123797	1.94238	0.0520913	0.751124	0.00929366
ENSMUSG00000015533.9	Itga2	20.7047	1.36936	0.70461	1.94343	0.0519639	0.751124	0.00127389
ENSMUSG00000020286.13	1700093K21Rik	6.17967	1.134	0.583664	1.94289	0.0520294	0.751124	0.00188756
ENSMUSG00000022889.7	Mrpl39	444.71	0.127432	0.0654958	1.94565	0.0516966	0.751124	0.0191511
ENSMUSG00000027514.14	Zbp1	4.90682	1.14323	0.588405	1.94293	0.052025	0.751124	0.00191659
ENSMUSG00000027840.5	Wnt2b	13.1187	0.841675	0.433048	1.94361	0.0519428	0.751124	0.00256327
ENSMUSG00000034452.7	Slc24a1	6.46286	1.18785	0.610614	1.94534	0.0517342	0.751124	0.00177798
ENSMUSG00000039512.12	Uhrf1bp1	618.957	0.118566	0.0610209	1.94305	0.0520106	0.751124	0.0209233
ENSMUSG00000048721.2	Fndc9	31.7666	0.940116	0.483689	1.94364	0.0519393	0.751124	0.00208671
ENSMUSG00000067578.3	Cbln4	286.488	-0.357258	0.183859	-1.94311	0.0520024	0.751124	-0.00603987
ENSMUSG00000103483.1	Gm20162	5.06419	1.06009	0.545291	1.94408	0.0518862	0.751124	0.00211267
ENSMUSG00000030693.10	Klk10	14.0981	0.810839	0.4178	1.94073	0.0522908	0.752836	0.00266245
ENSMUSG00000031027.15	Stk33	35.206	-0.415892	0.214261	-1.94106	0.0522516	0.752836	-0.00524629
ENSMUSG00000056032.12	BC018473	18.9236	0.548554	0.282732	1.94019	0.052356	0.752836	0.00395704
ENSMUSG00000064339.1	mt-Rnr2	11217.8	-0.220824	0.113831	-1.93992	0.0523896	0.752836	-0.0100754
ENSMUSG00000070601.5	Vmn2r84	72.3904	0.399297	0.205836	1.93988	0.0523947	0.752836	0.00542676
ENSMUSG00000073684.13	Faap20	289.785	0.190709	0.098391	1.93827	0.0525897	0.755106	0.0118472
ENSMUSG00000006313.5	Upk1a	9.73944	0.847789	0.43772	1.93683	0.052766	0.755918	0.00254531
ENSMUSG00000009670.11	Tex11	7.87587	-0.799421	0.41299	-1.93569	0.0529057	0.755918	-0.00270915
ENSMUSG00000014686.8	Ceacam16	4.22206	2.70648	1.39803	1.93593	0.0528767	0.755918	0.000682282
ENSMUSG00000021071.17	Trim9	6731.76	-0.0998747	0.0515795	-1.93632	0.052828	0.755918	-0.0291627
ENSMUSG00000025855.13	Prkar1b	10466.5	0.110319	0.0569881	1.93583	0.0528881	0.755918	0.0175483
ENSMUSG00000080902.1	Ywhaq-ps3	34.0449	-0.50699	0.261723	-1.93713	0.05273	0.755918	-0.00422224
ENSMUSG00000097157.2	Gm26512	42.2053	-0.44403	0.22921	-1.93722	0.0527186	0.755918	-0.00484257
ENSMUSG00000023947.8	Nfkbie	51.3882	-0.31954	0.16526	-1.93356	0.0531671	0.758672	-0.00680436
ENSMUSG00000033949.12	Trim36	240.05	-0.218353	0.112953	-1.93313	0.0532206	0.758672	-0.0102516
ENSMUSG00000102101.1	Zbtb11os1	96.1434	-0.308327	0.159509	-1.93298	0.0532384	0.758672	-0.00704817
ENSMUSG00000113314.1	Gm2721	4.4666	1.13323	0.58628	1.93291	0.0532473	0.758672	0.00193857
ENSMUSG00000044288.6	Cnr1	5609.1	-0.113821	0.058943	-1.93104	0.0534777	0.760892	-0.022207
ENSMUSG00000076432.13	Ywhaq	8233.64	-0.078433	0.0406152	-1.93113	0.0534675	0.760892	-0.0305135
ENSMUSG00000031154.15	Otud5	1965.84	0.0772702	0.0400538	1.92916	0.053711	0.763175	0.0306328
ENSMUSG00000057948.12	Unc13d	38.8549	0.435489	0.225778	1.92884	0.0537505	0.763175	0.00493236
ENSMUSG00000086211.1	Gm12462	12.3661	0.663209	0.343788	1.92912	0.0537158	0.763175	0.00325364
ENSMUSG00000021745.14	Ptprg	2647.06	-0.129445	0.0671325	-1.92821	0.0538291	0.763759	-0.0182238
ENSMUSG00000052748.14	Swt1	216.081	-0.16619	0.0862025	-1.9279	0.0538678	0.763776	-0.0137404
ENSMUSG00000038679.16	Trps1	1105.11	-0.134107	0.0696349	-1.92586	0.0541215	0.764075	-0.0175079
ENSMUSG00000041028.16	Ghitm	7585.82	-0.0676815	0.0351318	-1.9265	0.0540417	0.764075	-0.031392
ENSMUSG00000044456.16	Rin3	61.0991	0.34752	0.18057	1.92457	0.0542835	0.764075	0.00619306
ENSMUSG00000071753.13	Cdr1os	4332.35	-0.142236	0.0738901	-1.92496	0.054234	0.764075	-0.0133867
ENSMUSG00000095325.3	Zfp870	259.127	0.155294	0.0806511	1.9255	0.054167	0.764075	0.0161102
ENSMUSG00000101234.1	1700007E05Rik	9.3983	0.774953	0.402288	1.92636	0.0540591	0.764075	0.00277788
ENSMUSG00000105434.1	Gm43359	5.73434	-1.01506	0.527266	-1.92514	0.0542119	0.764075	-0.00212343
ENSMUSG00000109898.1	6330420H09Rik	70.612	-0.336526	0.174871	-1.92443	0.0543011	0.764075	-0.00638941
ENSMUSG00000112907.1	Gm47015	2.67892	-1.42869	0.742038	-1.92537	0.0541836	0.764075	-0.0015582
ENSMUSG00000114172.1	Gm36298	67.4814	-0.29341	0.152308	-1.92642	0.0540518	0.764075	-0.00739844
ENSMUSG00000115316.1	Gm49096	14.3385	0.755681	0.392229	1.92663	0.0540252	0.764075	0.00278689
ENSMUSG00000056718.2	Gm13199	15.3111	0.654904	0.340385	1.92401	0.0543535	0.764081	0.00325883
ENSMUSG00000112765.1	9430078K24Rik	2.44917	1.65612	0.86085	1.92383	0.0543764	0.764081	0.00136686
ENSMUSG00000022951.16	Rcan1	966.158	0.197066	0.102505	1.92251	0.0545415	0.765873	0.0111462
ENSMUSG00000021457.14	Syk	112.312	0.268149	0.139561	1.92138	0.0546842	0.766226	0.00809323
ENSMUSG00000041986.16	Elmod1	4678.21	-0.146739	0.07639	-1.92092	0.054742	0.766226	-0.0155195
ENSMUSG00000106383.1	E330034L11Rik	130.919	0.215159	0.112014	1.92082	0.0547546	0.766226	0.0102038
ENSMUSG00000107317.1	Gm19719	12.7353	0.736784	0.383411	1.92165	0.0546492	0.766226	0.00288781
ENSMUSG00000113515.1	Gm29675	60.8875	0.341223	0.177587	1.92144	0.0546763	0.766226	0.00629481
ENSMUSG00000023826.16	Prkn	303.941	0.161808	0.0843141	1.91911	0.0549698	0.766607	0.0139121
ENSMUSG00000029195.10	Klb	8.57	0.86192	0.448943	1.91989	0.0548719	0.766607	0.0024722
ENSMUSG00000032802.8	Srxn1	1729.58	0.195833	0.102034	1.91928	0.0549483	0.766607	0.0111131
ENSMUSG00000063556.5	Gm10132	20.5128	-0.975342	0.508139	-1.91944	0.054929	0.766607	-0.00205442
ENSMUSG00000091655.3	Gm8741	2.73275	1.85779	0.967957	1.91929	0.0549479	0.766607	0.00114382
ENSMUSG00000022760.17	Thap7	346.847	0.148185	0.0772756	1.91762	0.0551587	0.768672	0.0153634
ENSMUSG00000110618.1	Gm39822	69.9786	0.314622	0.164092	1.91735	0.0551933	0.768672	0.00681189
ENSMUSG00000027489.15	Necab3	454.339	0.272685	0.142357	1.9155	0.0554283	0.768794	0.00777743
ENSMUSG00000034910.5	Pygo1	1969.51	-0.116788	0.0609278	-1.91682	0.0552605	0.768794	-0.0206669
ENSMUSG00000041658.12	Rragb	1577.93	-0.12464	0.0650577	-1.91583	0.0553864	0.768794	-0.0187573
ENSMUSG00000089129.1	Gm26407	4.24507	-1.21607	0.634666	-1.91608	0.0553555	0.768794	-0.0017652
ENSMUSG00000114016.1	Gm47258	16.1371	-0.589637	0.307736	-1.91605	0.0553593	0.768794	-0.00358907
ENSMUSG00000118200.1	Gm31621	3.08202	2.05221	1.0712	1.9158	0.0553912	0.768794	0.00102311
ENSMUSG00000097451.11	Rian	18224.8	-0.12511	0.0653397	-1.91476	0.055523	0.769585	-0.0185179
ENSMUSG00000000197.8	Nalcn	2369.74	-0.0915397	0.0478519	-1.91298	0.0557505	0.769599	-0.0284824
ENSMUSG00000022055.7	Nefl	10215.6	-0.0774888	0.0404939	-1.91359	0.0556724	0.769599	-0.0302797
ENSMUSG00000022884.16	Eif4a2	13647.5	-0.0725006	0.0378723	-1.91435	0.055576	0.769599	-0.0314018
ENSMUSG00000031845.15	Bco1	2.47119	1.67704	0.87642	1.91351	0.0556832	0.769599	0.00130844
ENSMUSG00000036655.8	Colec11	14.4936	0.723687	0.378301	1.91299	0.0557489	0.769599	0.00291046
ENSMUSG00000058625.6	Gm17383	28.4628	-0.492286	0.257207	-1.91397	0.0556244	0.769599	-0.00425973
ENSMUSG00000031490.6	Eif4ebp1	44.794	0.486842	0.254649	1.91182	0.0558997	0.771136	0.00430792
ENSMUSG00000028454.16	Pigo	518.435	0.132677	0.0694299	1.91095	0.0560114	0.771633	0.0177505
ENSMUSG00000117315.1	1600022D10Rik	2.66037	1.50043	0.785063	1.91123	0.0559752	0.771633	0.00145782
ENSMUSG00000007041.9	Clic1	162.61	0.296117	0.155011	1.9103	0.0560949	0.771741	0.00713394
ENSMUSG00000037434.7	Slc30a1	1037.01	-0.162261	0.08494	-1.9103	0.0560949	0.771741	-0.0137366
ENSMUSG00000022808.5	Snx4	815.122	0.109061	0.0571554	1.90815	0.0563713	0.772415	0.0191702
ENSMUSG00000051113.9	Fam71e1	100.348	0.255703	0.133977	1.90856	0.0563191	0.772415	0.00835092
ENSMUSG00000066090.5	Insl5	12.1608	0.651265	0.341283	1.90829	0.0563543	0.772415	0.00324425
ENSMUSG00000101969.2	Gm20125	4.42108	1.14328	0.598981	1.90871	0.0562999	0.772415	0.00187976
ENSMUSG00000103358.1	Gm37593	18.6464	-0.723799	0.379155	-1.90898	0.0562648	0.772415	-0.00285236
ENSMUSG00000114851.1	Gm46409	28.9412	0.430343	0.225476	1.9086	0.0563136	0.772415	0.00489274
ENSMUSG00000004895.9	Prcc	800.718	0.101158	0.0530271	1.90767	0.0564341	0.772757	0.0233742
ENSMUSG00000022557.11	Bop1	1021.31	0.113989	0.0597989	1.90621	0.056623	0.774418	0.020678
ENSMUSG00000024907.7	Gal	14.8936	1.12917	0.592837	1.90468	0.0568213	0.774418	0.00172002
ENSMUSG00000028445.7	Enho	672.342	-0.169624	0.0890548	-1.90471	0.0568172	0.774418	-0.0134497
ENSMUSG00000052056.14	Zfp217	125.07	-0.227712	0.119526	-1.90512	0.0567643	0.774418	-0.00939096
ENSMUSG00000066170.7	E230001N04Rik	14.6276	0.654018	0.343149	1.90593	0.0566593	0.774418	0.00316895
ENSMUSG00000090667.2	Gm765	20.1346	1.3106	0.687797	1.90551	0.0567141	0.774418	0.00143151
ENSMUSG00000096740.8	Lbhd1	102.393	0.232071	0.121772	1.90579	0.0566781	0.774418	0.00925453
ENSMUSG00000070806.5	Zmynd12	6.74816	1.18225	0.620958	1.90391	0.0569221	0.775274	0.00172949
ENSMUSG00000023393.15	Slc17a9	10.245	0.878869	0.461765	1.90328	0.0570037	0.775349	0.00235015
ENSMUSG00000113656.1	Gm47370	29.2059	-0.464511	0.244036	-1.90345	0.056982	0.775349	-0.00446856
ENSMUSG00000025171.2	Ubtd1	169.462	0.394629	0.207465	1.90215	0.0571512	0.775363	0.00525557
ENSMUSG00000026571.12	Dcaf6	2076.8	-0.0839731	0.0441343	-1.90267	0.0570834	0.775363	-0.0289744
ENSMUSG00000032925.16	Itgbl1	158.674	-0.425991	0.223991	-1.90182	0.0571949	0.775363	-0.00484482
ENSMUSG00000078851.4	H2aw	631.14	-0.148463	0.0780609	-1.90188	0.0571863	0.775363	-0.0208179
ENSMUSG00000097286.2	Gm26684	40.3944	0.806807	0.424021	1.90275	0.0570728	0.775363	0.00247913
ENSMUSG00000039096.10	Rsad1	320.379	0.178874	0.0940844	1.90121	0.0572751	0.77588	0.0122638
ENSMUSG00000060224.4	Pyroxd2	67.6743	0.313395	0.164863	1.90095	0.0573091	0.77588	0.00671626
ENSMUSG00000032985.15	5730522E02Rik	57.1688	-0.318509	0.167692	-1.89937	0.0575159	0.776103	-0.00656757
ENSMUSG00000036707.16	Cab39	4141.06	-0.0693141	0.0364738	-1.90038	0.0573834	0.776103	-0.0308973
ENSMUSG00000041688.16	Amot	700.477	-0.155036	0.0816046	-1.89984	0.057454	0.776103	-0.0141227
ENSMUSG00000058589.14	Anks1b	8008.73	-0.0579275	0.0304928	-1.89971	0.0574715	0.776103	-0.0307538
ENSMUSG00000070002.7	Ell	480.806	0.126412	0.06655	1.8995	0.0574988	0.776103	0.0179897
ENSMUSG00000046351.11	Zfp322a	860.36	-0.117851	0.0621124	-1.89738	0.0577775	0.779118	-0.0203337
ENSMUSG00000007682.6	Dio2	1165.85	-0.129321	0.0681815	-1.89672	0.0578644	0.779259	-0.0174925
ENSMUSG00000055717.13	Slain1	1230.63	-0.20019	0.105534	-1.89693	0.0578378	0.779259	-0.0110288
ENSMUSG00000020706.13	Ftsj3	652.768	0.133855	0.0707051	1.89315	0.0583377	0.781713	0.016663
ENSMUSG00000025531.14	Chm	1438.41	-0.0835139	0.0441908	-1.88985	0.058778	0.781713	-0.0292022
ENSMUSG00000029797.13	Sspo	96.3597	0.330578	0.175202	1.88684	0.0591815	0.781713	0.0062362
ENSMUSG00000030166.14	Rad52	333.569	0.145021	0.0766323	1.89242	0.0584344	0.781713	0.0152633
ENSMUSG00000030172.15	Erc1	1546.64	-0.0888765	0.0470244	-1.89001	0.058757	0.781713	-0.0269487
ENSMUSG00000031245.8	Hmgn5	234.935	-0.180747	0.0955375	-1.8919	0.0585044	0.781713	-0.011894
ENSMUSG00000034854.8	Mfsd12	1076.88	0.201067	0.106455	1.88876	0.0589242	0.781713	0.0105317
ENSMUSG00000035770.8	Dync1li2	6081.61	-0.0807704	0.042783	-1.88791	0.0590383	0.781713	-0.0257129
ENSMUSG00000040829.14	Zmynd15	12.2782	0.784694	0.414814	1.89168	0.0585336	0.781713	0.0026159
ENSMUSG00000042851.17	Zc3h6	528.967	-0.131563	0.069655	-1.88878	0.0589218	0.781713	-0.0167156
ENSMUSG00000043903.4	Zfp469	129.386	0.331604	0.175726	1.88705	0.0591537	0.781713	0.00620649
ENSMUSG00000045268.13	Zfp691	92.2704	0.257907	0.136376	1.89115	0.0586048	0.781713	0.00814118
ENSMUSG00000045514.5	Olfr460	4.67995	1.07721	0.569206	1.89248	0.0584265	0.781713	0.00196057
ENSMUSG00000048406.5	B330016D10Rik	32.7959	-0.426292	0.225407	-1.89121	0.0585966	0.781713	-0.00481224
ENSMUSG00000050447.15	Lypd6	537.091	-0.192497	0.102023	-1.88681	0.0591861	0.781713	-0.0109816
ENSMUSG00000052821.3	Cysltr1	20.6321	0.497859	0.263548	1.88906	0.0588837	0.781713	0.0041531
ENSMUSG00000060149.7	BC002059	165.6	-0.198767	0.105315	-1.88735	0.0591127	0.781713	-0.0106465
ENSMUSG00000060681.15	Slc9a6	3584.51	-0.0751948	0.0398013	-1.88926	0.0588576	0.781713	-0.0294292
ENSMUSG00000073514.4	Dok6	3691.65	-0.0965017	0.0509393	-1.89444	0.058166	0.781713	-0.0260763
ENSMUSG00000082765.3	Gm14411	11.0837	-0.664305	0.351515	-1.88984	0.0587797	0.781713	-0.00300683
ENSMUSG00000086416.1	Gm14002	4.72124	1.11913	0.592906	1.88753	0.0590885	0.781713	0.00186163
ENSMUSG00000090122.3	Kcne1l	94.3751	0.42801	0.226087	1.89312	0.0583414	0.781713	0.00481462
ENSMUSG00000090256.1	Alms1-ps1	7.20568	0.91418	0.483023	1.89262	0.0584084	0.781713	0.00225582
ENSMUSG00000096948.2	Gm4221	29.0898	-0.451768	0.239358	-1.88742	0.0591044	0.781713	-0.00453877
ENSMUSG00000100017.2	2410022M11Rik	68.8195	0.264385	0.140129	1.88673	0.0591968	0.781713	0.00784253
ENSMUSG00000105021.1	Gm8234	8.25862	0.776211	0.410292	1.89185	0.0585109	0.781713	0.00269317
ENSMUSG00000105096.1	Gbp10	5.60964	1.35467	0.717414	1.88826	0.0589908	0.781713	0.00148719
ENSMUSG00000110653.1	Gm34418	2.42575	-1.53901	0.813867	-1.89098	0.0586271	0.781713	-0.00139212
ENSMUSG00000114995.1	Gm49284	140.386	0.216006	0.114034	1.89423	0.0581948	0.781713	0.0096201
ENSMUSG00000117647.1	Gm49969	6.97065	0.929155	0.491154	1.89178	0.0585203	0.781713	0.00224796
ENSMUSG00000026767.12	Mindy3	1107.63	-0.122714	0.065062	-1.88611	0.0592801	0.782306	-0.0193065
ENSMUSG00000028565.18	Nfia	1264.47	-0.116731	0.0619026	-1.88572	0.059332	0.782351	-0.0194409
ENSMUSG00000045498.1	Pcdhb3	186.55	0.209998	0.111375	1.88552	0.0593603	0.782351	0.0100075
ENSMUSG00000021200.14	Asb2	46.1302	0.420622	0.223186	1.88462	0.0594806	0.782895	0.00486191
ENSMUSG00000021215.15	Net1	672.54	0.14073	0.0746833	1.88436	0.0595167	0.782895	0.0157295
ENSMUSG00000106962.1	Gm43633	4.27665	-1.12306	0.59591	-1.88461	0.0594827	0.782895	-0.00183724
ENSMUSG00000035762.11	Tmem161b	507.87	-0.123053	0.0653189	-1.88388	0.0595818	0.783245	-0.0182475
ENSMUSG00000056579.18	Tug1	2899.59	-0.0793148	0.0421235	-1.88291	0.0597128	0.784461	-0.0286122
ENSMUSG00000098132.1	Rassf10	17.9793	0.697205	0.370349	1.88256	0.0597597	0.784572	0.00294091
ENSMUSG00000020175.15	Rab36	851.699	0.145418	0.0773545	1.87989	0.0601231	0.786	0.014776
ENSMUSG00000020848.7	Doc2b	2322.36	-0.165723	0.0881411	-1.8802	0.0600804	0.786	-0.0123514
ENSMUSG00000021578.17	Ccdc127	1957.78	0.103858	0.0552546	1.87962	0.0601601	0.786	0.0253615
ENSMUSG00000032128.15	Robo3	539.447	0.316771	0.16854	1.8795	0.0601768	0.786	0.00644082
ENSMUSG00000042557.14	Sin3a	821.427	0.0843997	0.0449003	1.87972	0.0601468	0.786	0.0267495
ENSMUSG00000072770.9	Acrbp	126.966	0.291107	0.154846	1.87998	0.0601102	0.786	0.00706443
ENSMUSG00000078684.8	5830417I10Rik	416.051	0.160334	0.0852691	1.88033	0.0600628	0.786	0.0131747
ENSMUSG00000108353.1	Gm45205	13.5373	0.601295	0.31971	1.88075	0.0600055	0.786	0.00341546
ENSMUSG00000032604.16	Qars	1025.52	0.0920139	0.0489753	1.87878	0.0602744	0.786267	0.0248707
ENSMUSG00000116704.1	Gm5491	3.23409	-2.06879	1.10104	-1.87895	0.060251	0.786267	-0.000902358
ENSMUSG00000037686.6	Aspg	122.861	0.802996	0.427637	1.87775	0.0604152	0.787097	0.00232374
ENSMUSG00000104344.1	Gm38077	279.27	-0.164315	0.0875019	-1.87785	0.0604019	0.787097	-0.0129062
ENSMUSG00000000159.16	Igsf5	9.53697	0.811533	0.432314	1.87719	0.0604925	0.7876	0.0025068
ENSMUSG00000055602.17	Tcp10b	12.772	0.702419	0.374292	1.87666	0.0605644	0.788033	0.00289171
ENSMUSG00000024750.11	Zfand5	3677.4	-0.0758405	0.0404365	-1.87555	0.0607177	0.789524	-0.0283439
ENSMUSG00000020684.14	Rasl10b	5365.32	-0.117945	0.0629179	-1.87458	0.0608503	0.790744	-0.0202061
ENSMUSG00000046449.15	Nexmif	1809.05	-0.113828	0.0607439	-1.8739	0.0609449	0.791062	-0.0199985
ENSMUSG00000113871.1	Gm48349	7.47532	-0.879251	0.469224	-1.87384	0.0609524	0.791062	-0.00229571
ENSMUSG00000049401.10	Ogfr	623.166	0.108431	0.0578854	1.87319	0.0610415	0.791377	0.0208119
ENSMUSG00000102478.1	BC085271	3.0004	-1.96088	1.04702	-1.87282	0.0610931	0.791377	-0.000874785
ENSMUSG00000112987.1	Gm5954	3.3111	1.285	0.686077	1.87297	0.0610728	0.791377	0.00161875
ENSMUSG00000041278.10	Ttc1	707.77	0.117346	0.0626794	1.87217	0.0611835	0.792045	0.0265061
ENSMUSG00000002871.14	Tpra1	531.518	0.123768	0.0662053	1.86945	0.0615599	0.796412	0.0174892
ENSMUSG00000033106.6	Slc7a6os	436.12	0.122131	0.0653659	1.86841	0.0617043	0.797268	0.0178323
ENSMUSG00000033355.6	Rtp4	40.5395	0.604712	0.323622	1.86858	0.0616818	0.797268	0.0032455
ENSMUSG00000020590.16	Snx13	2168.42	-0.0759594	0.0406634	-1.868	0.0617614	0.7975	-0.0316686
ENSMUSG00000016200.14	Syt14	829.287	-0.124207	0.0665616	-1.86605	0.0620348	0.79803	-0.0172997
ENSMUSG00000026796.16	Fam129b	733.235	0.18225	0.0976964	1.86547	0.0621155	0.79803	0.0113209
ENSMUSG00000028034.15	Fubp1	3602.17	-0.107715	0.0576966	-1.86693	0.0619114	0.79803	-0.0201317
ENSMUSG00000036206.12	Sh3bp4	624.098	-0.171827	0.0920365	-1.86695	0.0619091	0.79803	-0.0122864
ENSMUSG00000040164.3	Kcns1	266.035	0.205044	0.109886	1.86597	0.0620461	0.79803	0.0100104
ENSMUSG00000058756.13	Thra	17988.8	-0.140563	0.0753337	-1.86587	0.0620589	0.79803	-0.0151337
ENSMUSG00000086181.1	C230034O21Rik	75.5755	-0.312681	0.167504	-1.86671	0.0619426	0.79803	-0.00646612
ENSMUSG00000086534.2	Gm16758	35.9574	0.353846	0.189656	1.86573	0.0620797	0.79803	0.00576266
ENSMUSG00000024098.6	Twsg1	939.036	0.120252	0.0644919	1.86461	0.0622366	0.799082	0.0169824
ENSMUSG00000038094.15	Atp13a4	372.072	0.179026	0.0960828	1.86325	0.0624272	0.801024	0.0115436
ENSMUSG00000022146.12	Osmr	226.652	0.739676	0.397134	1.86254	0.0625277	0.801764	0.00254563
ENSMUSG00000057315.14	Arhgap24	128.91	0.224038	0.120303	1.86228	0.0625635	0.801764	0.009112
ENSMUSG00000053117.11	E330013P04Rik	34.9929	-0.39586	0.212632	-1.86171	0.0626434	0.802284	-0.00506259
ENSMUSG00000033880.11	Lgals3bp	377.433	0.247713	0.133108	1.861	0.0627447	0.803078	0.00814724
ENSMUSG00000031561.16	Tenm3	2588.46	-0.176904	0.095206	-1.85812	0.0631522	0.806268	-0.0113264
ENSMUSG00000033981.14	Gria2	22800	-0.129211	0.0695263	-1.85845	0.0631055	0.806268	-0.0180533
ENSMUSG00000038155.11	Gstp2	12.6626	-0.913706	0.491711	-1.85822	0.0631385	0.806268	-0.00215799
ENSMUSG00000056019.12	Zfp709	202.515	0.163724	0.088095	1.85849	0.0630998	0.806268	0.0126273
ENSMUSG00000024357.10	Sil1	339.496	0.171102	0.0921245	1.85729	0.0632697	0.807263	0.0120571
ENSMUSG00000022912.8	Pros1	345.072	0.300691	0.161959	1.85659	0.0633702	0.808039	0.00657363
ENSMUSG00000020072.15	Pbld2	20.2155	0.537578	0.289596	1.8563	0.063411	0.808054	0.00369078
ENSMUSG00000025401.9	Myo1a	28.816	0.524093	0.282473	1.85537	0.0635434	0.808226	0.00373599
ENSMUSG00000068617.5	Efcab1	260.684	-0.203985	0.109936	-1.85548	0.0635273	0.808226	-0.0099781
ENSMUSG00000117819.1	Gm50253	174.578	0.207702	0.111943	1.85543	0.0635348	0.808226	0.0097304
ENSMUSG00000021843.17	Ktn1	2266.14	-0.0912507	0.0492088	-1.85436	0.0636879	0.809558	-0.02424
ENSMUSG00000019920.18	Lims1	719.828	-0.112089	0.0604683	-1.85369	0.063784	0.810276	-0.0206817
ENSMUSG00000022211.9	Carmil3	1322.74	-0.174721	0.09432	-1.85243	0.0639638	0.810695	-0.0124553
ENSMUSG00000029165.17	Agbl5	332.244	-0.167346	0.0903257	-1.8527	0.0639257	0.810695	-0.0122903
ENSMUSG00000047496.6	Rnf152	268.315	0.399645	0.21578	1.8521	0.0640117	0.810695	0.00486326
ENSMUSG00000105939.1	Gm43322	23.4597	-0.525925	0.283966	-1.85207	0.0640158	0.810695	-0.00374836
ENSMUSG00000113569.1	Gm48035	5.65438	-0.975359	0.526567	-1.8523	0.0639832	0.810695	-0.00203465
ENSMUSG00000015776.12	Med22	674.992	0.115201	0.0622951	1.84928	0.0644171	0.812245	0.018502
ENSMUSG00000020781.14	Tsen54	130.695	0.193767	0.104743	1.84993	0.0643234	0.812245	0.0103483
ENSMUSG00000025776.13	Crispld1	180.852	-0.243773	0.131811	-1.84942	0.0643974	0.812245	-0.0081472
ENSMUSG00000026749.11	Nek6	981.979	0.309512	0.167291	1.85014	0.0642928	0.812245	0.00639026
ENSMUSG00000051427.14	Ccdc157	693.565	0.116762	0.0631269	1.84964	0.0643648	0.812245	0.0212747
ENSMUSG00000054733.9	Msra	894.805	0.136537	0.0737812	1.85056	0.0642324	0.812245	0.0154073
ENSMUSG00000109640.1	Gm45413	3.36669	-1.47829	0.798677	-1.85093	0.0641801	0.812245	-0.00132649
ENSMUSG00000099492.1	Gm5525	3.93118	-1.5011	0.811966	-1.84873	0.0644972	0.812753	-0.00121313
ENSMUSG00000008384.8	Sertad1	109.249	0.300006	0.162366	1.84772	0.0646431	0.813083	0.00651458
ENSMUSG00000044254.6	Pcsk9	10.4521	0.909874	0.492417	1.84777	0.0646353	0.813083	0.00213873
ENSMUSG00000108943.1	Gm44559	54.3299	0.327385	0.177151	1.84806	0.0645936	0.813083	0.00604562
ENSMUSG00000014198.15	Zfp385c	8.04261	0.864359	0.468236	1.84599	0.0648938	0.813727	0.00226528
ENSMUSG00000026395.16	Ptprc	105.984	0.284854	0.154294	1.84618	0.0648662	0.813727	0.00695267
ENSMUSG00000027547.17	Sall4	13.5978	-0.591457	0.320271	-1.84674	0.0647845	0.813727	-0.0033139
ENSMUSG00000056753.3	C330011M18Rik	41.1929	-0.348361	0.188634	-1.84676	0.0647823	0.813727	-0.00565973
ENSMUSG00000105176.1	Gm43668	127.382	-0.191992	0.10399	-1.84626	0.064855	0.813727	-0.0105354
ENSMUSG00000066037.14	Hnrnpr	2945.27	-0.105083	0.0569569	-1.84495	0.0650441	0.815111	-0.0192532
ENSMUSG00000041596.12	Nlrp5-ps	39.5125	0.490076	0.265692	1.84453	0.0651062	0.815387	0.0039098
ENSMUSG00000001053.15	N4bp3	275.028	0.262469	0.142372	1.84355	0.0652489	0.815689	0.00754824
ENSMUSG00000022553.16	Maf1	1314.93	0.0852594	0.0462372	1.84396	0.0651894	0.815689	0.0256765
ENSMUSG00000025266.11	Gnl3l	5641.53	-0.0818587	0.0444088	-1.8433	0.0652854	0.815689	-0.0177387
ENSMUSG00000099759.1	1700030C10Rik	30.9513	0.652671	0.354084	1.84326	0.0652903	0.815689	0.00276772
ENSMUSG00000006154.13	Eps8l1	223.909	-0.478945	0.261024	-1.83487	0.0665251	0.816604	-0.00391816
ENSMUSG00000006764.8	Tph2	16.3126	0.637263	0.347043	1.83627	0.0663184	0.816604	0.00303102
ENSMUSG00000018474.18	Chd3	18740.1	-0.0811812	0.0442115	-1.8362	0.0663279	0.816604	-0.0290715
ENSMUSG00000019891.15	Dcbld1	241.121	-0.164437	0.0894697	-1.83791	0.0660759	0.816604	-0.0122611
ENSMUSG00000020895.14	Tmem107	104.239	-0.269669	0.146968	-1.83488	0.0665231	0.816604	-0.00740466
ENSMUSG00000021730.8	Hcn1	2594.01	-0.160719	0.087248	-1.8421	0.065461	0.816604	-0.0127207
ENSMUSG00000021876.15	Rnase4	321.554	-0.193463	0.105166	-1.83959	0.0658286	0.816604	-0.0103485
ENSMUSG00000022208.12	Jph4	10690.4	-0.182586	0.0992216	-1.84019	0.0657405	0.816604	-0.0109895
ENSMUSG00000027833.16	Shox2	14.3892	1.32533	0.721833	1.83606	0.0663486	0.816604	0.00133944
ENSMUSG00000029204.7	Rhoh	16.5341	0.590148	0.3212	1.83732	0.0661625	0.816604	0.00330926
ENSMUSG00000031112.10	Stk26	242.718	-0.238505	0.12997	-1.83507	0.0664949	0.816604	-0.0082417
ENSMUSG00000031627.9	Irf2	493.781	0.132731	0.0721939	1.83854	0.0659834	0.816604	0.0157689
ENSMUSG00000032743.15	D430042O09Rik	903.101	0.121573	0.0662289	1.83565	0.0664098	0.816604	0.0171747
ENSMUSG00000035226.5	Rims4	1487.16	0.181106	0.098374	1.84099	0.065623	0.816604	0.011154
ENSMUSG00000036961.5	Wnt8b	6.7379	-1.39726	0.75983	-1.83892	0.0659276	0.816604	-0.00133046
ENSMUSG00000047414.6	Flrt2	1423.56	-0.136745	0.0743942	-1.83811	0.0660458	0.816604	-0.0147793
ENSMUSG00000049411.15	Tmem241	139.95	0.194359	0.1058	1.83704	0.0662043	0.816604	0.0102873
ENSMUSG00000049686.14	Orai1	145.177	0.211127	0.115027	1.83546	0.0664377	0.816604	0.00902541
ENSMUSG00000050211.14	Pla2g4e	241.036	0.353987	0.192654	1.83742	0.066148	0.816604	0.00539057
ENSMUSG00000050541.14	Adra1b	108.064	0.512715	0.278723	1.83952	0.0658393	0.816604	0.00365361
ENSMUSG00000055497.5	Gm9974	5.28979	1.02116	0.555291	1.83896	0.0659213	0.816604	0.00192957
ENSMUSG00000061665.7	Cd2ap	857.383	-0.131525	0.0714817	-1.83997	0.065772	0.816604	-0.0160468
ENSMUSG00000071796.13	6820431F20Rik	2665.04	0.100235	0.0545168	1.83861	0.0659722	0.816604	0.0220028
ENSMUSG00000087675.1	Gm11762	13.5309	0.649936	0.353544	1.83835	0.0660113	0.816604	0.00300071
ENSMUSG00000093956.1	Gm24497	2.71912	2.83377	1.53921	1.84105	0.0656145	0.816604	0.000601178
ENSMUSG00000097166.1	9330179D12Rik	30.7025	0.419472	0.228579	1.83513	0.0664867	0.816604	0.00463908
ENSMUSG00000097558.1	Gm26902	31.1309	0.443951	0.241794	1.83608	0.0663465	0.816604	0.00433734
ENSMUSG00000099760.1	Gm28800	27.5761	0.593819	0.322611	1.84066	0.0656707	0.816604	0.00325202
ENSMUSG00000116056.1	Gm4544	14.8528	0.637454	0.346059	1.84204	0.0654694	0.816604	0.00306822
ENSMUSG00000026525.9	Opn3	25.2063	0.490473	0.267522	1.83339	0.0667442	0.816881	0.00393859
ENSMUSG00000038351.14	Sgsm2	3096.75	0.128813	0.0702228	1.83434	0.0666033	0.816881	0.0148338
ENSMUSG00000040472.15	Rabggta	845.569	0.112216	0.0611909	1.83387	0.0666727	0.816881	0.0153258
ENSMUSG00000043456.17	Zfp536	721.947	-0.140934	0.0768719	-1.83337	0.066748	0.816881	-0.0144226
ENSMUSG00000106583.1	4930447N08Rik	6.26722	1.22363	0.667293	1.83372	0.0666952	0.816881	0.00158588
ENSMUSG00000027377.2	Mall	17.6029	0.648478	0.353824	1.83277	0.0668368	0.817478	0.0029582
ENSMUSG00000051323.16	Pcdh19	2552.59	-0.173252	0.094559	-1.83221	0.0669198	0.817513	-0.0115091
ENSMUSG00000110772.1	Gm47856	3.87997	-1.42411	0.777257	-1.83222	0.0669186	0.817513	-0.00132996
ENSMUSG00000101162.2	Gm26728	2.99181	1.30247	0.711092	1.83165	0.0670037	0.818048	0.00154535
ENSMUSG00000055333.14	Fat2	11.5769	-0.872409	0.476501	-1.83086	0.067121	0.818988	-0.00205762
ENSMUSG00000001891.16	Ugp2	1710.91	-0.111708	0.0611526	-1.82671	0.0677435	0.819231	-0.0184889
ENSMUSG00000022191.16	Drosha	2355.66	-0.0716477	0.0391735	-1.82898	0.067402	0.819231	-0.0299901
ENSMUSG00000026247.13	Ecel1	114.807	0.794584	0.43423	1.82987	0.0672695	0.819231	0.00230217
ENSMUSG00000026255.15	Efhd1	380.618	-0.247135	0.135042	-1.83006	0.0672406	0.819231	-0.00779841
ENSMUSG00000027483.7	Bpifa1	2.42524	2.22992	1.21919	1.82902	0.0673964	0.819231	0.00076597
ENSMUSG00000028937.14	Acot7	4373.95	-0.0782133	0.042801	-1.82737	0.0676441	0.819231	-0.0291365
ENSMUSG00000032517.16	Mobp	14934.4	-0.351512	0.192402	-1.82696	0.0677057	0.819231	-0.00544604
ENSMUSG00000035298.8	Klhl35	20.4484	0.498381	0.272729	1.82738	0.067642	0.819231	0.00387075
ENSMUSG00000035329.7	Fbxo33	1042.98	-0.101234	0.0554145	-1.82685	0.0677231	0.819231	-0.021286
ENSMUSG00000038175.10	Mylip	459.069	-0.120097	0.0656982	-1.82801	0.0675486	0.819231	-0.0191548
ENSMUSG00000046415.11	B430212C06Rik	50.8085	0.427013	0.233512	1.82865	0.0674517	0.819231	0.00509791
ENSMUSG00000046709.18	Mapk10	7686.48	-0.0680354	0.0372152	-1.82816	0.0675249	0.819231	-0.0274399
ENSMUSG00000054383.2	Pnma1	83.1466	0.268421	0.146799	1.8285	0.067475	0.819231	0.00724475
ENSMUSG00000103232.1	Gm37160	5.4484	-1.06169	0.581053	-1.82718	0.0676722	0.819231	-0.00179555
ENSMUSG00000114278.2	Gm49027	43.9954	-0.615993	0.337081	-1.82743	0.067635	0.819231	-0.00304961
ENSMUSG00000064345.1	mt-Nd2	77452.8	-0.11156	0.0610908	-1.82614	0.0678294	0.819297	-0.0184821
ENSMUSG00000067719.5	Gm10221	10.4537	0.712083	0.389915	1.82625	0.0678121	0.819297	0.00270941
ENSMUSG00000013150.15	Gfod2	414.496	0.115263	0.0631428	1.82543	0.0679355	0.819537	0.0177771
ENSMUSG00000028080.16	Lrba	980.434	-0.0917669	0.0502821	-1.82504	0.0679947	0.819537	-0.019999
ENSMUSG00000062310.7	Glrp1	2.98545	1.26461	0.692958	1.82494	0.06801	0.819537	0.00157985
ENSMUSG00000096883.2	Shisa8	42.6623	0.447621	0.245237	1.82526	0.0679623	0.819537	0.0042866
ENSMUSG00000021758.14	Ddx4	108.143	0.269541	0.147749	1.82431	0.0681046	0.820192	0.00717587
ENSMUSG00000006611.15	Hfe	137.845	0.326831	0.179244	1.82339	0.0682442	0.820506	0.00612925
ENSMUSG00000032366.15	Tpm1	3919.92	0.131291	0.0719945	1.82363	0.0682079	0.820506	0.0151716
ENSMUSG00000050534.8	Htr5b	100.645	-0.273768	0.150168	-1.82308	0.0682917	0.820506	-0.00696576
ENSMUSG00000104282.1	Gm37460	4.354	1.15589	0.63398	1.82322	0.0682699	0.820506	0.00168792
ENSMUSG00000089665.2	Fcor	59.0321	0.277347	0.152179	1.8225	0.0683794	0.820593	0.00697537
ENSMUSG00000110393.2	Gm36445	37.8772	-0.40827	0.223991	-1.82271	0.0683476	0.820593	-0.00463875
ENSMUSG00000026587.15	Astn1	6976.43	-0.0892541	0.0490055	-1.82131	0.0685604	0.820954	-0.0259113
ENSMUSG00000027630.13	Tbl1xr1	2087.52	-0.085055	0.0467195	-1.82055	0.0686756	0.820954	-0.0251929
ENSMUSG00000036552.19	Ermard	447.205	-0.123935	0.0680748	-1.82058	0.0686714	0.820954	-0.0157899
ENSMUSG00000042331.13	Specc1	2578.99	-0.0693449	0.038083	-1.82089	0.0686238	0.820954	-0.0293993
ENSMUSG00000042684.8	Npl	57.0117	0.334534	0.183745	1.82064	0.0686615	0.820954	0.00574403
ENSMUSG00000085795.8	Zfp703	541.409	0.324751	0.178348	1.82089	0.0686237	0.820954	0.00587376
ENSMUSG00000109378.1	Gm49396	329.371	0.164592	0.090413	1.82044	0.0686913	0.820954	0.0119996
ENSMUSG00000001552.14	Jup	744.997	0.220276	0.121056	1.81962	0.0688168	0.82101	0.00879017
ENSMUSG00000030718.9	Ppme1	3328.46	0.0782865	0.0430222	1.81968	0.0688081	0.82101	0.0214074
ENSMUSG00000032479.15	Map4	13842.2	-0.104979	0.0576862	-1.81983	0.0687849	0.82101	-0.0239103
ENSMUSG00000047712.8	Ust	1471.45	-0.171851	0.0944626	-1.81925	0.068873	0.8212	-0.0113125
ENSMUSG00000036151.15	Tm6sf2	26.2408	0.589805	0.324312	1.81863	0.0689678	0.82137	0.0031433
ENSMUSG00000051444.9	Bbs12	125.058	-0.196837	0.108227	-1.81874	0.0689515	0.82137	-0.00986998
ENSMUSG00000000216.8	Scnn1g	7.05646	1.09148	0.60064	1.8172	0.0691864	0.823492	0.00164287
ENSMUSG00000028671.16	Gale	220.27	-0.164476	0.0905604	-1.8162	0.0693397	0.823709	-0.011939
ENSMUSG00000044167.6	Foxo1	1029.71	-0.211188	0.116291	-1.81603	0.0693662	0.823709	-0.00915817
ENSMUSG00000066975.12	Cryba4	9.32981	0.92332	0.508315	1.81643	0.0693042	0.823709	0.00201551
ENSMUSG00000114662.1	Gm31683	4.17869	1.101	0.606102	1.81652	0.06929	0.823709	0.00175813
ENSMUSG00000097381.2	A230087F16Rik	32.7123	0.459087	0.252838	1.81574	0.0694109	0.823759	0.00413445
ENSMUSG00000031613.9	Hpgd	112.283	0.335315	0.184711	1.81535	0.0694706	0.823988	0.00566653
ENSMUSG00000000628.10	Hk2	192.152	0.408197	0.225638	1.80908	0.0704387	0.824279	0.00456945
ENSMUSG00000001166.17	Oas1c	13.9041	0.724553	0.400355	1.80978	0.0703304	0.824279	0.002576
ENSMUSG00000018451.7	6330403K07Rik	4439.02	0.103621	0.057192	1.8118	0.0700169	0.824279	0.0168417
ENSMUSG00000022024.10	Sugt1	2659.87	-0.0684003	0.0377221	-1.81327	0.0697905	0.824279	-0.0291263
ENSMUSG00000022584.14	Ly6c2	6.62319	-0.866837	0.478984	-1.80974	0.0703357	0.824279	-0.00216947
ENSMUSG00000024854.4	Pold4	173.819	0.204373	0.112771	1.81228	0.0699425	0.824279	0.00943144
ENSMUSG00000026807.8	Ak8	40.5741	0.43095	0.238159	1.80951	0.0703725	0.824279	0.00436893
ENSMUSG00000030111.9	A2m	267.527	1.0006	0.552846	1.80991	0.0703103	0.824279	0.00174869
ENSMUSG00000033213.16	AA467197	3.68596	1.24093	0.686045	1.80882	0.0704793	0.824279	0.0015101
ENSMUSG00000033774.4	Npbwr1	61.7595	-0.401378	0.221455	-1.81246	0.0699156	0.824279	-0.00467806
ENSMUSG00000039563.6	2210406O10Rik	59.1033	0.330191	0.182111	1.81313	0.0698113	0.824279	0.0057651
ENSMUSG00000040048.14	Ndufb10	1590.99	-0.101235	0.055978	-1.80848	0.0705322	0.824279	-0.0199934
ENSMUSG00000047686.9	Rtl3	54.5665	-0.748674	0.413851	-1.80905	0.070444	0.824279	-0.00245756
ENSMUSG00000050010.8	Shisa3	7.18013	1.39962	0.772669	1.81141	0.0700768	0.824279	0.00126141
ENSMUSG00000051439.7	Cd14	47.868	0.386908	0.21341	1.81298	0.0698352	0.824279	0.0049036
ENSMUSG00000057933.10	Gsta2	6.74567	-1.16485	0.644323	-1.80787	0.0706271	0.824279	-0.00156821
ENSMUSG00000062073.6	Gm10109	7.64548	1.09279	0.604193	1.80868	0.0705007	0.824279	0.00158899
ENSMUSG00000067929.3	Gm10226	4.15645	-1.21506	0.670111	-1.81322	0.0697978	0.824279	-0.00155494
ENSMUSG00000068396.9	Rpl34-ps1	8.09784	-0.971094	0.5359	-1.81208	0.0699736	0.824279	-0.00192994
ENSMUSG00000071657.12	Bscl2	1480.57	0.123149	0.068112	1.80804	0.0706007	0.824279	0.0174531
ENSMUSG00000073985.2	Gm10602	23.9039	-0.46711	0.257427	-1.81453	0.0695956	0.824279	-0.00404171
ENSMUSG00000075277.5	Haglr	3.79833	-1.23424	0.681853	-1.81013	0.0702756	0.824279	-0.00152239
ENSMUSG00000087038.9	2900079G21Rik	118.923	-0.213881	0.118168	-1.80997	0.0703003	0.824279	-0.00902762
ENSMUSG00000090125.3	Pou3f1	1159.14	-0.185851	0.102693	-1.80977	0.0703307	0.824279	-0.0104149
ENSMUSG00000092083.4	Kcnb2	856.743	-0.164026	0.0904823	-1.8128	0.0698625	0.824279	-0.0123988
ENSMUSG00000097277.7	2900076A07Rik	145.093	0.184494	0.102049	1.8079	0.0706214	0.824279	0.0105054
ENSMUSG00000098111.1	Gm4654	6.02217	-0.924575	0.511336	-1.80816	0.0705823	0.824279	-0.00204177
ENSMUSG00000115632.1	Gm17922	6.10463	-0.905285	0.499761	-1.81143	0.0700737	0.824279	-0.00209292
ENSMUSG00000042444.10	Mindy2	2149.63	-0.110217	0.0609811	-1.80739	0.0707017	0.824501	-0.0182311
ENSMUSG00000073964.3	Olfr570	4.33597	1.64034	0.907655	1.80723	0.070727	0.824501	0.00109448
ENSMUSG00000033436.13	Armcx2	2106.3	-0.0890294	0.0492837	-1.80647	0.0708453	0.825408	-0.018833
ENSMUSG00000028778.15	Hcrtr1	38.5094	0.681327	0.377324	1.80568	0.0709677	0.82589	0.00270896
ENSMUSG00000057614.6	Gnai1	3862.8	-0.152807	0.0846163	-1.80588	0.0709376	0.82589	-0.0110855
ENSMUSG00000043505.8	Gimap5	7.89925	0.954206	0.528612	1.80512	0.0710567	0.826454	0.00194047
ENSMUSG00000037933.16	Bicd2	2238.57	-0.0830727	0.046029	-1.80479	0.0711076	0.826575	-0.0245163
ENSMUSG00000033998.9	Kcnk1	1601.45	0.139989	0.0776075	1.80381	0.0712608	0.827885	0.013858
ENSMUSG00000080772.1	Gm12543	7.46823	-1.17616	0.652159	-1.80349	0.0713109	0.827994	-0.00151088
ENSMUSG00000040705.2	A930016O22Rik	12.3997	0.808026	0.448215	1.80276	0.0714254	0.828852	0.00229352
ENSMUSG00000049001.5	Ndnf	688.168	-0.208325	0.115582	-1.80241	0.0714815	0.829031	-0.00911342
ENSMUSG00000025421.15	Hdhd2	1867.13	0.0666423	0.0370078	1.80076	0.07174	0.829983	0.0269522
ENSMUSG00000026131.20	Dst	11733.2	-0.0845417	0.0469556	-1.80046	0.0717878	0.829983	-0.0218659
ENSMUSG00000031137.17	Fgf13	3370.73	-0.135332	0.0751611	-1.80056	0.0717727	0.829983	-0.015243
ENSMUSG00000031299.10	Pdha1	5251.14	-0.064771	0.0359615	-1.80112	0.0716837	0.829983	-0.0279867
ENSMUSG00000038605.11	Samd10	325.172	0.210106	0.116733	1.79988	0.0718801	0.829983	0.00879289
ENSMUSG00000054659.13	Pm20d2	66.5547	0.265696	0.147608	1.80001	0.0718584	0.829983	0.00711397
ENSMUSG00000054808.15	Actn4	2721.1	0.107753	0.059851	1.80036	0.0718036	0.829983	0.0187268
ENSMUSG00000060206.11	Zfp462	1532.84	-0.119056	0.0661492	-1.79982	0.0718898	0.829983	-0.0173419
ENSMUSG00000089782.1	Gm3531	7.45559	-1.09898	0.610739	-1.79942	0.0719518	0.829983	-0.0016707
ENSMUSG00000113154.1	Gm48713	2.40395	-1.46128	0.812134	-1.7993	0.0719707	0.829983	-0.00131644
ENSMUSG00000085125.7	Gm16070	14.7096	-0.618812	0.344	-1.79887	0.0720389	0.8303	-0.00301194
ENSMUSG00000074361.11	C5ar2	23.5856	0.4945	0.274962	1.79843	0.0721086	0.830635	0.00375704
ENSMUSG00000031163.2	Glod5	2.62423	1.45553	0.80957	1.7979	0.0721927	0.831133	0.00132319
ENSMUSG00000085058.2	8030453O22Rik	54.0767	0.373598	0.207844	1.79749	0.0722579	0.831415	0.00498169
ENSMUSG00000024867.14	Pip5k1b	816.607	-0.176808	0.0985082	-1.79486	0.0726767	0.831617	-0.0109159
ENSMUSG00000031448.12	Adprhl1	2.44474	1.65189	0.920754	1.79406	0.072803	0.831617	0.00112269
ENSMUSG00000033857.12	Engase	256.851	0.169037	0.0940884	1.79658	0.0724024	0.831617	0.0113106
ENSMUSG00000051373.5	Plpp7	417.244	0.14319	0.0797564	1.79534	0.0725997	0.831617	0.0135323
ENSMUSG00000051786.15	Tubgcp6	1073.07	0.120256	0.0670306	1.79405	0.0728058	0.831617	0.0175192
ENSMUSG00000057649.6	Brd9	3065.79	-0.122994	0.0685294	-1.79477	0.0726905	0.831617	-0.0153991
ENSMUSG00000061411.12	Nol4l	1520.16	0.126608	0.0705704	1.79407	0.0728022	0.831617	0.0154411
ENSMUSG00000091418.2	Gm3164	7.02714	-0.941852	0.524386	-1.79611	0.0724778	0.831617	-0.00195209
ENSMUSG00000096001.2	2610528A11Rik	4.60593	0.992468	0.552719	1.79561	0.0725568	0.831617	0.00191878
ENSMUSG00000097855.8	A930007I19Rik	21.9198	0.564513	0.314391	1.79557	0.0725623	0.831617	0.00326282
ENSMUSG00000103443.1	Gm37132	27.6976	-0.463808	0.258421	-1.79477	0.0726898	0.831617	-0.00396572
ENSMUSG00000104272.1	Gm38297	13.8544	0.598894	0.333459	1.79601	0.0724933	0.831617	0.00306721
ENSMUSG00000118501.1	AC020971.1	2.56238	-1.34865	0.751441	-1.79475	0.072693	0.831617	-0.00142082
ENSMUSG00000051065.9	Mb21d2	489.177	0.177369	0.0988861	1.79367	0.0728664	0.831844	0.0106721
ENSMUSG00000022119.15	Rbm26	1780.78	-0.0813588	0.0454909	-1.78846	0.0737013	0.833904	-0.0225591
ENSMUSG00000027220.2	Syt13	4911.35	0.11595	0.064775	1.79004	0.0734474	0.833904	0.01627
ENSMUSG00000028344.12	Invs	405.478	0.129776	0.0724639	1.7909	0.0733093	0.833904	0.0148997
ENSMUSG00000030088.15	Aldh1l1	960.021	0.121238	0.0677114	1.79051	0.0733714	0.833904	0.0163653
ENSMUSG00000030214.7	Plbd1	3.88658	1.30157	0.727031	1.79025	0.0734139	0.833904	0.00139985
ENSMUSG00000032818.16	Loxhd1	6.11372	0.9247	0.516849	1.78911	0.0735972	0.833904	0.00200145
ENSMUSG00000038530.11	Rgs4	3651.16	0.220378	0.123128	1.78984	0.0734803	0.833904	0.00847867
ENSMUSG00000042254.14	Cilp	3.87789	1.27523	0.712221	1.79049	0.0733748	0.833904	0.00142895
ENSMUSG00000042302.14	Ehbp1	1105.41	-0.0777256	0.0434551	-1.78864	0.0736726	0.833904	-0.0247056
ENSMUSG00000046101.16	Mcmdc2	65.7207	0.294009	0.164234	1.79018	0.0734249	0.833904	0.00630484
ENSMUSG00000059060.15	Rad51b	3.44833	1.54834	0.865395	1.78918	0.0735863	0.833904	0.0011796
ENSMUSG00000060512.7	0610040J01Rik	71.6048	0.28037	0.15666	1.78967	0.0735071	0.833904	0.00663152
ENSMUSG00000067144.7	Slc22a7	9.17335	0.945957	0.528285	1.79062	0.0733544	0.833904	0.00188858
ENSMUSG00000107280.1	Gm9495	2.45187	1.65851	0.927113	1.7889	0.073631	0.833904	0.00113604
ENSMUSG00000110316.1	Gm45311	49.9836	0.359531	0.200668	1.79167	0.0731864	0.833904	0.0051444
ENSMUSG00000115756.1	Gm49519	74.1239	0.633675	0.354128	1.7894	0.073551	0.833904	0.00273515
ENSMUSG00000078899.9	Gm4631	1666.5	-0.0923956	0.0516759	-1.78798	0.0737787	0.834317	-0.0243899
ENSMUSG00000000916.15	Nsun5	294.559	0.134399	0.0755199	1.77965	0.0751327	0.834404	0.013996
ENSMUSG00000002668.8	Dennd1c	46.3032	0.329939	0.184677	1.78657	0.0740064	0.834404	0.00560302
ENSMUSG00000004054.9	Map3k11	538.945	0.125082	0.0699982	1.78693	0.0739492	0.834404	0.015411
ENSMUSG00000005237.14	Dnah2	216.249	0.197125	0.110831	1.7786	0.0753049	0.834404	0.00950329
ENSMUSG00000020085.15	Aifm2	161.113	-0.216709	0.121547	-1.78292	0.0745995	0.834404	-0.00854435
ENSMUSG00000020950.10	Foxg1	2987.24	-0.111002	0.0624008	-1.77885	0.075264	0.834404	-0.0172006
ENSMUSG00000021322.8	Aoah	3.78737	1.20954	0.680091	1.7785	0.0753218	0.834404	0.00153115
ENSMUSG00000021431.15	Snrnp48	947.712	-0.0792108	0.0444792	-1.78085	0.0749367	0.834404	-0.0244559
ENSMUSG00000025730.14	Rab40c	906.941	0.100681	0.0564858	1.78241	0.0746823	0.834404	0.0186914
ENSMUSG00000026834.13	Acvr1c	733.592	0.477841	0.268541	1.7794	0.0751744	0.834404	0.00373949
ENSMUSG00000027401.9	Tgm3	16.564	0.861846	0.483341	1.7831	0.0745695	0.834404	0.00192881
ENSMUSG00000027843.13	Ptpn22	26.4631	0.510545	0.286553	1.78168	0.0748011	0.834404	0.00355891
ENSMUSG00000028757.4	Ddost	1773.59	0.135255	0.0760706	1.77802	0.0754012	0.834404	0.0147609
ENSMUSG00000030098.15	Grip2	342.649	0.240232	0.135112	1.77802	0.0754009	0.834404	0.0076232
ENSMUSG00000030536.10	Iqgap1	871.831	0.123912	0.0694292	1.78473	0.0743051	0.834404	0.0157167
ENSMUSG00000030788.16	Rnf141	2049.24	-0.113386	0.0636923	-1.78022	0.0750398	0.834404	-0.0166726
ENSMUSG00000031877.9	Ces2g	6.13499	0.994271	0.558896	1.77899	0.0752415	0.834404	0.00177743
ENSMUSG00000032012.9	Nectin1	1171.03	-0.144444	0.0808421	-1.78674	0.0739795	0.834404	-0.0130379
ENSMUSG00000034931.15	Dhx8	849.512	0.0950579	0.0533362	1.78224	0.0747103	0.834404	0.0208872
ENSMUSG00000036667.14	Tcaf1	7923.32	-0.056427	0.0317457	-1.77747	0.0754909	0.834404	-0.0245826
ENSMUSG00000037152.11	Ndufc1	803.713	-0.0980434	0.0548623	-1.78708	0.0739242	0.834404	-0.0201523
ENSMUSG00000038916.7	Soga3	1578.79	-0.0904513	0.0508902	-1.77738	0.0755052	0.834404	-0.0238142
ENSMUSG00000040253.15	Gbp7	152.671	0.338886	0.190082	1.78284	0.0746128	0.834404	0.00535329
ENSMUSG00000040557.14	Mettl27	152.401	0.25539	0.143331	1.78181	0.07478	0.834404	0.00721261
ENSMUSG00000041632.7	Mrps27	521.418	0.121276	0.0680772	1.78145	0.074839	0.834404	0.0159544
ENSMUSG00000041831.17	Sytl3	4.61554	1.57909	0.88584	1.7826	0.0746522	0.834404	0.00112058
ENSMUSG00000051639.3	Fbl-ps2	5.3625	-0.996357	0.55783	-1.78613	0.0740781	0.834404	-0.00191117
ENSMUSG00000058240.14	Cryzl1	1258.08	0.092713	0.0521226	1.77875	0.0752814	0.834404	0.022075
ENSMUSG00000061482.7	H4c4	3.55423	-1.15875	0.649927	-1.78288	0.0746051	0.834404	-0.0016099
ENSMUSG00000070003.7	Ssbp4	1997.44	-0.0822371	0.0460725	-1.78495	0.0742699	0.834404	-0.0263421
ENSMUSG00000071984.11	Fndc1	218.79	-0.271835	0.152673	-1.78051	0.0749929	0.834404	-0.00672384
ENSMUSG00000073421.6	H2-Ab1	35.6941	0.65242	0.365581	1.78461	0.0743245	0.834404	0.00273715
ENSMUSG00000078515.4	Ddi2	2290.89	0.171776	0.0965993	1.77823	0.075366	0.834404	0.0100917
ENSMUSG00000085604.1	Dhx58os	4.17022	1.01985	0.571038	1.78595	0.0741072	0.834404	0.00184974
ENSMUSG00000087370.3	Tmem170b	2225.43	-0.0796101	0.0447167	-1.78032	0.0750234	0.834404	-0.0235805
ENSMUSG00000095098.2	Ccdc85b	1837.08	-0.100227	0.0563176	-1.77968	0.075128	0.834404	-0.0191361
ENSMUSG00000097789.2	Gm2115	3844.34	-0.220629	0.123828	-1.78173	0.0747926	0.834404	-0.00835449
ENSMUSG00000105152.1	Gm42864	56.8487	0.400819	0.225498	1.77748	0.0754885	0.834404	0.00452626
ENSMUSG00000107498.1	Gm44240	12.4719	0.682797	0.382504	1.78507	0.0742498	0.834404	0.00267437
ENSMUSG00000110481.1	Gm45705	2.59509	1.46519	0.824321	1.77745	0.0754943	0.834404	0.00127379
ENSMUSG00000111662.1	Gm7435	31.312	-0.364084	0.204445	-1.78085	0.0749376	0.834404	-0.00501978
ENSMUSG00000111990.1	Gm47033	72.5848	-0.405658	0.227015	-1.78692	0.0739505	0.834404	-0.0045012
ENSMUSG00000053830.4	Gm9923	4.33551	2.03854	1.14713	1.77708	0.0755551	0.834503	0.000856842
ENSMUSG00000000263.15	Glra1	8.69246	1.22482	0.690622	1.7735	0.0761454	0.835842	0.00137832
ENSMUSG00000002028.13	Kmt2a	6409.93	-0.0900244	0.0507371	-1.77433	0.0760083	0.835842	-0.0235757
ENSMUSG00000016763.15	Scube1	759.228	0.764081	0.430742	1.77387	0.0760842	0.835842	0.00221736
ENSMUSG00000022702.16	Hira	1372.53	0.101669	0.0573104	1.77401	0.0760622	0.835842	0.0192121
ENSMUSG00000024914.16	Drap1	2407.28	-0.0844229	0.0475956	-1.77375	0.0761037	0.835842	-0.0240614
ENSMUSG00000024981.6	Acsl5	1395.85	0.139166	0.0783814	1.7755	0.0758152	0.835842	0.0138686
ENSMUSG00000026019.15	Wdr12	877.943	0.129498	0.0730342	1.77312	0.0762092	0.835842	0.014587
ENSMUSG00000027985.14	Lef1	110.982	0.301971	0.170207	1.77414	0.0760398	0.835842	0.00599033
ENSMUSG00000031805.17	Jak3	157.188	0.220364	0.124166	1.77475	0.0759391	0.835842	0.00847632
ENSMUSG00000038848.14	Ythdf1	1186.57	-0.0863779	0.048673	-1.77466	0.0759542	0.835842	-0.0220472
ENSMUSG00000039628.9	Hs3st6	3.18935	-1.54194	0.868376	-1.77566	0.0757891	0.835842	-0.00113562
ENSMUSG00000042298.18	Ttc19	2232.33	0.0975459	0.0549846	1.77406	0.0760532	0.835842	0.0193083
ENSMUSG00000070319.6	Eif3g	1035.15	0.0996523	0.0562015	1.77313	0.0762079	0.835842	0.0196969
ENSMUSG00000024298.15	Zfp871	3763.32	-0.077583	0.0437667	-1.77265	0.0762869	0.836244	-0.0240251
ENSMUSG00000053646.13	Plxnb1	2842.34	-0.109885	0.0620116	-1.77201	0.0763926	0.836953	-0.0176226
ENSMUSG00000026285.7	Pdcd1	4.25492	1.19837	0.676989	1.77015	0.076703	0.8397	0.00152201
ENSMUSG00000028268.14	Gbp3	94.6042	0.437098	0.247057	1.76922	0.0768573	0.8397	0.00405994
ENSMUSG00000029366.10	Dck	453.931	0.110695	0.0625468	1.76979	0.0767618	0.8397	0.0174214
ENSMUSG00000037578.4	Pkd2l1	26.8601	0.468751	0.264963	1.76912	0.0768744	0.8397	0.00383273
ENSMUSG00000078898.9	Zfp968	78.4932	-0.356544	0.201466	-1.76975	0.0767682	0.8397	-0.00505026
ENSMUSG00000087406.1	E130215H24Rik	7.28706	1.05771	0.597906	1.76902	0.0768905	0.8397	0.00169545
ENSMUSG00000031021.13	Tmem9b	1881.69	-0.0771132	0.0436092	-1.76828	0.0770144	0.839877	-0.0263345
ENSMUSG00000032350.9	Gclc	1252.11	-0.0760692	0.0430175	-1.76833	0.0770055	0.839877	-0.0239139
ENSMUSG00000078903.10	Gm14391	380.844	-0.240542	0.136039	-1.76818	0.0770303	0.839877	-0.00750414
ENSMUSG00000043923.8	Ccdc84	318.128	0.140414	0.0794375	1.7676	0.0771283	0.840047	0.0132592
ENSMUSG00000049985.15	Ankrd55	94.3689	0.314608	0.177977	1.76769	0.0771132	0.840047	0.00566605
ENSMUSG00000014763.8	Fam120b	1804.74	-0.0648988	0.0367535	-1.76579	0.0774315	0.84028	-0.027902
ENSMUSG00000021123.12	Rdh12	58.2052	0.281178	0.159351	1.76452	0.0776451	0.84028	0.00644147
ENSMUSG00000026516.8	Nvl	2324.17	-0.0883317	0.0500578	-1.76459	0.0776322	0.84028	-0.0215234
ENSMUSG00000028528.17	Dnajc6	7733.51	-0.061223	0.0346992	-1.76439	0.0776662	0.84028	-0.0287726
ENSMUSG00000028655.11	Mfsd2a	283.761	0.156084	0.088415	1.76536	0.0775036	0.84028	0.0118123
ENSMUSG00000031563.8	Wwc2	1141.64	-0.0880568	0.0498578	-1.76616	0.0773692	0.84028	-0.0181997
ENSMUSG00000031982.5	Arv1	136.811	0.181299	0.102644	1.76628	0.0773481	0.84028	0.0103638
ENSMUSG00000032702.16	Kank1	447.367	-0.120027	0.0680318	-1.76428	0.0776854	0.84028	-0.0147332
ENSMUSG00000035215.9	Lsm7	506.101	0.147086	0.0833313	1.76508	0.0775507	0.84028	0.0126426
ENSMUSG00000038872.10	Zfhx3	198.428	0.24585	0.139307	1.76481	0.0775953	0.84028	0.00734578
ENSMUSG00000040254.11	Sema3d	201.03	-0.231175	0.130926	-1.76569	0.077447	0.84028	-0.00783268
ENSMUSG00000040447.15	Spns2	1504.91	-0.0813448	0.0460465	-1.76658	0.0772986	0.84028	-0.0196169
ENSMUSG00000047990.6	C2cd4a	13.4635	0.79535	0.450751	1.7645	0.0776477	0.84028	0.00222956
ENSMUSG00000035495.15	Tstd2	354.535	0.136059	0.0771601	1.76333	0.077844	0.841549	0.013462
ENSMUSG00000051606.5	2010001K21Rik	23.2773	-0.771501	0.437759	-1.76239	0.0780041	0.842833	-0.00220574
ENSMUSG00000030615.12	Tmem126a	302.109	-0.146778	0.0833376	-1.76125	0.0781968	0.844468	-0.0123482
ENSMUSG00000006389.13	Mpl	4.06625	1.11367	0.632929	1.75955	0.0784848	0.8453	0.00163074
ENSMUSG00000010311.15	Optc	11.5359	0.68899	0.391605	1.7594	0.0785093	0.8453	0.00258119
ENSMUSG00000026073.13	Il1r2	5.21007	1.29261	0.73463	1.75954	0.0784854	0.8453	0.00135212
ENSMUSG00000033943.15	Mga	2037.67	-0.0906572	0.0515409	-1.75894	0.078588	0.8453	-0.0206302
ENSMUSG00000041607.17	Mbp	48449.7	-0.257336	0.14619	-1.76029	0.0783591	0.8453	-0.00694714
ENSMUSG00000084989.3	Crocc2	58.8097	-0.709321	0.403402	-1.75835	0.0786885	0.8453	-0.00240479
ENSMUSG00000094651.2	Gal3st2	2.62025	2.14487	1.21966	1.75859	0.0786478	0.8453	0.000699364
ENSMUSG00000102160.1	Gm36944	7.69574	-0.744573	0.423197	-1.7594	0.0785099	0.8453	-0.00241252
ENSMUSG00000103804.1	Gm37062	8.85423	0.727511	0.413528	1.75928	0.0785304	0.8453	0.00246988
ENSMUSG00000109392.1	Gm5737	3.34539	1.21002	0.687968	1.75883	0.078607	0.8453	0.00150832
ENSMUSG00000023921.9	Mmut	913.26	-0.113154	0.064366	-1.75798	0.0787508	0.845524	-0.0157871
ENSMUSG00000017167.6	Cntnap1	6189.51	-0.137635	0.0783261	-1.75721	0.0788827	0.846495	-0.013655
ENSMUSG00000027799.12	Nbea	8846.91	-0.0867746	0.049421	-1.75583	0.0791183	0.846794	-0.0202315
ENSMUSG00000032572.9	Col6a4	164.847	0.805479	0.458564	1.75653	0.0789987	0.846794	0.00200066
ENSMUSG00000042367.12	Gjb3	3.23337	-1.42084	0.809145	-1.75598	0.0790925	0.846794	-0.00121617
ENSMUSG00000048924.14	Ccdc125	7.94749	0.802546	0.457048	1.75593	0.0790999	0.846794	0.00220231
ENSMUSG00000052374.16	Actn2	305.053	-0.253388	0.144298	-1.75601	0.0790866	0.846794	-0.00694968
ENSMUSG00000000317.11	Bcl6b	39.7204	0.447736	0.255939	1.74939	0.080224	0.847704	0.00387855
ENSMUSG00000001156.9	Mxd1	489.077	-0.142326	0.0820229	-1.7352	0.0827052	0.847704	-0.0125442
ENSMUSG00000001774.8	Chordc1	1609.84	-0.0900737	0.051386	-1.75288	0.079622	0.847704	-0.0238056
ENSMUSG00000004771.12	Rab11a	2439.28	-0.0720786	0.0414206	-1.74016	0.0818305	0.847704	-0.0258939
ENSMUSG00000013419.7	Zfp651	2050.83	0.0994063	0.0571153	1.74045	0.0817801	0.847704	0.0210373
ENSMUSG00000018846.8	Pank3	1956.73	-0.0863104	0.0494064	-1.74695	0.0806465	0.847704	-0.021115
ENSMUSG00000019894.14	Slc6a15	1615.74	-0.130082	0.0741409	-1.75453	0.0793399	0.847704	-0.0141329
ENSMUSG00000020250.10	Txnrd1	1345.78	0.119869	0.0688666	1.7406	0.0817539	0.847704	0.015125
ENSMUSG00000020354.15	Sgcd	46.751	-0.325592	0.187376	-1.73764	0.0822746	0.847704	-0.005344
ENSMUSG00000024998.17	Plce1	387.828	0.282214	0.162548	1.7362	0.0825292	0.847704	0.00609472
ENSMUSG00000025008.15	Tctn3	482.363	-0.135086	0.0773942	-1.74543	0.0809104	0.847704	-0.0133787
ENSMUSG00000025154.15	Arhgap19	85.7	0.246961	0.141508	1.74521	0.0809484	0.847704	0.00713413
ENSMUSG00000025283.15	Sat1	819.023	0.124432	0.0713909	1.74296	0.0813401	0.847704	0.014617
ENSMUSG00000025321.14	Itgb8	1721.15	0.111954	0.0639244	1.75135	0.0798856	0.847704	0.0135927
ENSMUSG00000025507.13	Pidd1	37.8795	0.356549	0.205151	1.73798	0.0822135	0.847704	0.00489176
ENSMUSG00000025956.10	Mettl21a	199.044	0.158055	0.0904187	1.74804	0.0804576	0.847704	0.011143
ENSMUSG00000026621.13	Mtarc1	5.43154	-0.908421	0.520998	-1.74362	0.0812258	0.847704	-0.00192831
ENSMUSG00000027259.15	Adal	371.851	-0.152177	0.0870513	-1.74813	0.0804418	0.847704	-0.0113864
ENSMUSG00000027770.5	Dhx36	2163.83	-0.0912677	0.052175	-1.74926	0.080246	0.847704	-0.0234017
ENSMUSG00000027820.12	Mme	195.418	-0.35075	0.201192	-1.74336	0.0812706	0.847704	-0.00493311
ENSMUSG00000028218.19	Fam92a	818.125	-0.115276	0.065929	-1.74848	0.0803809	0.847704	-0.016045
ENSMUSG00000028403.15	Zdhhc21	1690.53	-0.087263	0.0498841	-1.74932	0.0802365	0.847704	-0.0257254
ENSMUSG00000028479.18	Gne	840.556	0.104498	0.060154	1.73718	0.0823552	0.847704	0.0172587
ENSMUSG00000029833.17	Trim24	704.529	-0.103264	0.0589871	-1.75063	0.0800098	0.847704	-0.0177247
ENSMUSG00000030002.15	Dusp11	2568.42	-0.0946389	0.0539883	-1.75295	0.0796103	0.847704	-0.019556
ENSMUSG00000030222.13	Rerg	390.886	-0.194769	0.111575	-1.74564	0.0808741	0.847704	-0.00908058
ENSMUSG00000030401.16	Rtn2	1403.96	0.0978111	0.0559173	1.74921	0.0802545	0.847704	0.0189435
ENSMUSG00000031253.15	Srpx2	27.5684	0.415134	0.237709	1.7464	0.0807423	0.847704	0.00423161
ENSMUSG00000031684.11	Slc10a7	120.062	0.253759	0.145198	1.74767	0.0805204	0.847704	0.00698062
ENSMUSG00000032077.5	Bud13	188.353	0.160426	0.092084	1.74217	0.0814782	0.847704	0.0109936
ENSMUSG00000032374.14	Plod2	228.886	0.163444	0.0931668	1.75432	0.0793758	0.847704	0.0111255
ENSMUSG00000032456.13	Nmnat3	51.7924	0.298294	0.171032	1.74408	0.0811453	0.847704	0.00590765
ENSMUSG00000032776.9	Mctp2	45.6073	-0.328398	0.187766	-1.74898	0.0802943	0.847704	-0.00535256
ENSMUSG00000033082.10	Clec1a	55.7094	-0.430307	0.247984	-1.73522	0.0827015	0.847704	-0.00398942
ENSMUSG00000033460.14	Armcx1	1454.16	-0.120993	0.0696725	-1.7366	0.0824577	0.847704	-0.0148761
ENSMUSG00000033847.15	Pla2g4c	6.78754	0.911615	0.523889	1.74009	0.081843	0.847704	0.00189036
ENSMUSG00000034164.17	Emid1	73.9718	0.231274	0.132963	1.73938	0.0819674	0.847704	0.00761033
ENSMUSG00000034918.8	Cdhr2	17.7007	0.564679	0.322155	1.75282	0.0796328	0.847704	0.00312482
ENSMUSG00000035236.17	Scai	2680.23	-0.0850377	0.0488193	-1.74189	0.0815285	0.847704	-0.0236939
ENSMUSG00000036264.9	Fstl4	321.476	0.218603	0.125704	1.73902	0.0820309	0.847704	0.00802878
ENSMUSG00000037007.17	Zfp113	227.163	0.143324	0.0822796	1.74192	0.0815229	0.847704	0.0123864
ENSMUSG00000038903.13	Ccdc68	6.54147	0.918043	0.527207	1.74133	0.0816253	0.847704	0.00185485
ENSMUSG00000039079.1	Trhr2	8.75396	0.987227	0.567315	1.74017	0.0818284	0.847704	0.00170291
ENSMUSG00000039349.5	C130074G19Rik	438.131	0.284515	0.163498	1.74017	0.0818283	0.847704	0.00600667
ENSMUSG00000039917.10	Rhbdd2	1688.87	0.0738732	0.0422602	1.74806	0.0804545	0.847704	0.0246268
ENSMUSG00000041842.15	Fhdc1	97.308	0.333789	0.190996	1.74762	0.08053	0.847704	0.00525936
ENSMUSG00000042133.16	Ppig	1755.96	-0.0942159	0.0541159	-1.741	0.0816828	0.847704	-0.0184103
ENSMUSG00000044502.16	Bod1	1255.14	0.0879277	0.0506717	1.73524	0.0826978	0.847704	0.0210336
ENSMUSG00000045103.19	Dmd	1893.73	-0.117958	0.0679678	-1.7355	0.0826514	0.847704	-0.0152995
ENSMUSG00000045414.7	Dipk2a	582.424	-0.20277	0.116273	-1.74392	0.0811737	0.847704	-0.00869922
ENSMUSG00000045929.8	Gm20715	12.5546	-0.91227	0.524648	-1.73882	0.082066	0.847704	-0.00180967
ENSMUSG00000049191.12	Rtl5	362.506	0.198847	0.114454	1.73734	0.0823265	0.847704	0.00885964
ENSMUSG00000049659.15	Aftph	1982.59	-0.0801533	0.0457451	-1.75217	0.079744	0.847704	-0.0225357
ENSMUSG00000050148.9	Ubqln2	4681.84	-0.114052	0.0653366	-1.74561	0.0808783	0.847704	-0.0171741
ENSMUSG00000051243.14	Islr2	2260.31	0.15564	0.0890799	1.74719	0.0806041	0.847704	0.0117124
ENSMUSG00000059481.5	Plg	2.83766	1.47041	0.84034	1.74978	0.0801568	0.847704	0.00117559
ENSMUSG00000067028.11	Cntnap5b	312.564	-0.215173	0.123481	-1.74255	0.0814116	0.847704	-0.00822351
ENSMUSG00000068699.12	Flnc	131.56	0.746892	0.42698	1.74924	0.0802488	0.847704	0.00214448
ENSMUSG00000072723.12	Gm10044	5.33553	-0.916081	0.526075	-1.74135	0.081622	0.847704	-0.00190762
ENSMUSG00000072875.2	Gpr27	860.198	-0.106575	0.0610903	-1.74455	0.0810637	0.847704	-0.0174259
ENSMUSG00000073538.10	E330020D12Rik	2.51832	1.42723	0.817474	1.7459	0.0808283	0.847704	0.00127593
ENSMUSG00000074570.14	Cass4	13.723	0.764823	0.437251	1.74916	0.0802629	0.847704	0.00228074
ENSMUSG00000075270.11	Pde11a	379.701	-0.265281	0.15283	-1.73579	0.0826006	0.847704	-0.00659986
ENSMUSG00000078202.3	Nrarp	359.767	-0.173172	0.0987548	-1.75356	0.0795062	0.847704	-0.0105203
ENSMUSG00000079386.8	Gm3173	2.71517	2.28977	1.30721	1.75165	0.0798343	0.847704	0.000681821
ENSMUSG00000087143.9	A830082K12Rik	278.386	-0.188986	0.108721	-1.73827	0.0821624	0.847704	-0.00895082
ENSMUSG00000097032.2	4930539J05Rik	38.3805	-0.423023	0.242739	-1.7427	0.0813856	0.847704	-0.00408223
ENSMUSG00000097182.2	A830009L08Rik	15.9462	0.921556	0.530779	1.73623	0.0825228	0.847704	0.00165695
ENSMUSG00000097511.2	Gm16677	3.49442	-1.36015	0.783544	-1.7359	0.0825821	0.847704	-0.0012121
ENSMUSG00000097666.2	A330094K24Rik	6.24076	0.834888	0.478686	1.74412	0.0811376	0.847704	0.00211724
ENSMUSG00000100426.1	Gm4208	2.91635	2.04292	1.17003	1.74604	0.0808037	0.847704	0.000688657
ENSMUSG00000102037.1	Bcl2a1a	3.53005	1.46803	0.843266	1.74088	0.0817046	0.847704	0.0011875
ENSMUSG00000103885.1	Gm37006	3.61406	-1.12509	0.644025	-1.74696	0.0806436	0.847704	-0.00157047
ENSMUSG00000103897.1	Pcdhga8	511.508	0.17049	0.0982545	1.73519	0.082707	0.847704	0.0103727
ENSMUSG00000104252.5	Pcdha4	304.951	-0.160325	0.092013	-1.74242	0.0814355	0.847704	-0.0111728
ENSMUSG00000104868.1	Gm9954	287.297	-0.150147	0.0865393	-1.73502	0.0827373	0.847704	-0.0118225
ENSMUSG00000106321.1	Gm43674	18.8001	0.616326	0.354703	1.73758	0.0822842	0.847704	0.00273106
ENSMUSG00000107045.1	Gm43636	9.57175	0.904988	0.518482	1.74546	0.0809056	0.847704	0.00185141
ENSMUSG00000109305.1	Smim38	13.2746	0.604343	0.348258	1.73533	0.0826823	0.847704	0.00286385
ENSMUSG00000110146.1	Gm45487	3.12191	1.39786	0.802364	1.74217	0.081478	0.847704	0.00126831
ENSMUSG00000113102.1	A930040O22Rik	2.83316	1.51579	0.870917	1.74045	0.0817795	0.847704	0.00113648
ENSMUSG00000116493.1	Gm49445	5.29718	0.913433	0.525535	1.7381	0.082193	0.847704	0.00193237
ENSMUSG00000116988.1	Gm49673	30.435	0.749317	0.427659	1.75214	0.0797503	0.847704	0.00231814
ENSMUSG00000118087.1	4833438C02Rik	27.4437	-0.457609	0.262886	-1.74071	0.0817338	0.847704	-0.00381656
ENSMUSG00000118550.1	AC135859.1	45.8973	0.382958	0.219371	1.74571	0.0808619	0.847704	0.00456317
ENSMUSG00000041771.14	Slc24a4	957.696	0.224893	0.129642	1.73472	0.0827902	0.84782	0.00770684
ENSMUSG00000027966.20	Col11a1	603	0.290292	0.167377	1.73436	0.0828549	0.848057	0.00593035
ENSMUSG00000001313.12	Rnd2	1175.63	0.113105	0.0652639	1.73305	0.0830875	0.848683	0.0172056
ENSMUSG00000009092.5	Derl3	19.3327	-0.512847	0.295807	-1.73372	0.082967	0.848683	-0.00333138
ENSMUSG00000020255.8	D10Wsu102e	1423.04	0.115254	0.0665181	1.73267	0.083154	0.848683	0.0149943
ENSMUSG00000022995.16	Enah	5122.76	-0.0868004	0.0501298	-1.73151	0.0833601	0.848683	-0.0192549
ENSMUSG00000025647.16	Shisa5	933.159	0.116355	0.067143	1.73294	0.0831069	0.848683	0.0154695
ENSMUSG00000026158.11	Ogfrl1	4518.37	-0.152537	0.0880704	-1.73199	0.083275	0.848683	-0.012276
ENSMUSG00000027502.11	Rtf2	1387.69	0.099	0.0571546	1.73214	0.0832481	0.848683	0.0272762
[truncated: 21,189 more rows]

## Sheet: FemKO_vs_FemWT
gene_id	gene_name	baseMean	log2FoldChange_raw	lfcSE	stat	pvalue	padj	log2FoldChange_shrunk
ENSMUSG00000021377.15	Dek	625.676	-2.98831	0.108843	-27.4553	6.00057e-166	1.17245e-161	-2.9705
ENSMUSG00000025650.13	Col7a1	278.235	2.20436	0.181254	12.1617	4.96901e-34	4.85448e-30	2.1456
ENSMUSG00000093815.1	Gm26444	157.399	23.6261	2.59736	9.09617	9.35699e-20	6.09421e-16	23.2026
ENSMUSG00000115318.1	Gm49089	112.533	1.46932	0.180375	8.14595	3.76305e-16	1.83816e-12	1.42162
ENSMUSG00000074449.3	Gm15319	67.7908	2.01066	0.275826	7.28959	3.10903e-13	1.21495e-09	1.88088
ENSMUSG00000102742.1	Pcdhga11	833.432	-0.604645	0.0893558	-6.76671	1.3174e-11	4.29013e-08	-0.591724
ENSMUSG00000092329.1	Galnt2l	76.1767	27.5186	4.2478	6.47831	9.27581e-11	2.58914e-07	26.2373
ENSMUSG00000069049.11	Eif2s3y	511.803	23.5573	3.66126	6.43421	1.24115e-10	3.03134e-07	22.7325
ENSMUSG00000030324.8	Rho	37.5622	2.03468	0.321858	6.32167	2.58751e-10	5.61748e-07	1.85996
ENSMUSG00000085272.7	Sbk3	60.6406	1.55768	0.256209	6.07973	1.20386e-09	2.35223e-06	1.46018
ENSMUSG00000031816.15	Mthfsd	1122.54	0.396121	0.0695402	5.69629	1.22442e-08	2.1749e-05	0.377963
ENSMUSG00000110540.1	Gm45743	120.308	1.06657	0.191633	5.56569	2.61112e-08	4.25156e-05	1.02329
ENSMUSG00000026275.13	Ppp1r7	2955.46	0.322975	0.0585606	5.51522	3.4834e-08	5.23556e-05	0.306027
ENSMUSG00000019734.16	Tmc4	167.4	0.930068	0.175798	5.29055	1.21947e-07	0.000170194	0.893668
ENSMUSG00000030653.17	Gm45837	36.8024	22.0374	4.24803	5.18768	2.12934e-07	0.000258529	20.6271
ENSMUSG00000074340.9	Ovgp1	203.401	0.996968	0.19256	5.17745	2.24934e-07	0.000258529	0.95142
ENSMUSG00000105852.4	Gm42890	183.877	0.943437	0.181832	5.1885	2.11993e-07	0.000258529	0.903242
ENSMUSG00000094826.1	Gm23804	81.7855	21.4564	4.24826	5.05063	4.40348e-07	0.00045284	19.7395
ENSMUSG00000096205.1	Gm22068	61.7024	21.4828	4.24823	5.05688	4.26172e-07	0.00045284	19.7843
ENSMUSG00000037613.16	Tnfrsf23	31.2566	1.65328	0.329829	5.01254	5.37173e-07	0.000524791	1.47629
ENSMUSG00000070425.13	Xntrpc	66.589	2.40255	0.482891	4.97534	6.51348e-07	0.000606033	1.96755
ENSMUSG00000064247.14	Plcxd1	185.437	0.846083	0.17084	4.95249	7.32714e-07	0.00065075	0.804152
ENSMUSG00000037872.5	Ackr1	591.41	0.609044	0.124362	4.89735	9.7137e-07	0.000805776	0.573335
ENSMUSG00000096488.1	Gm10409	17.1883	-20.8068	4.25179	-4.89367	9.89745e-07	0.000805776	-18.4264
ENSMUSG00000089837.9	Npcd	70.2444	1.68134	0.347639	4.83646	1.32171e-06	0.00103299	1.46724
ENSMUSG00000078919.10	Dpm1	793.506	0.522628	0.113626	4.59954	4.23434e-06	0.00318211	0.467557
ENSMUSG00000046865.7	Fbl	630.65	0.412286	0.0903514	4.56315	5.0393e-06	0.00364677	0.362566
ENSMUSG00000074635.3	3110070M22Rik	15.9204	-2.61938	0.576493	-4.54366	5.52865e-06	0.00385801	-1.74898
ENSMUSG00000110591.1	Gm31371	16.4425	3.34947	0.745709	4.49166	7.06696e-06	0.00476143	1.7852
ENSMUSG00000021219.16	Rgs6	441.76	0.869426	0.194371	4.47302	7.71226e-06	0.005023	0.762597
ENSMUSG00000028794.13	A3galt2	19.6427	2.26028	0.509836	4.43335	9.27789e-06	0.00584777	1.51881
ENSMUSG00000102748.1	Pcdhgb2	269.323	-0.61497	0.144867	-4.24507	2.18529e-05	0.0133433	-0.475735
ENSMUSG00000046761.13	Fam83h	85.2703	0.971145	0.229674	4.22837	2.35389e-05	0.0139372	0.745959
ENSMUSG00000099759.1	1700030C10Rik	30.9513	1.63212	0.388475	4.20134	2.65336e-05	0.0152482	1.07289
ENSMUSG00000110404.1	Rnf223	39.721	1.29756	0.31248	4.15244	3.28951e-05	0.0183639	0.888323
ENSMUSG00000037336.14	Mfsd2b	57.2521	0.999599	0.241217	4.14399	3.41314e-05	0.0185248	0.713653
ENSMUSG00000070461.3	9230112E08Rik	429.958	0.496362	0.120514	4.11871	3.80992e-05	0.0201195	0.341298
ENSMUSG00000093908.2	Gm5784	60.1473	1.11786	0.276197	4.04731	5.18087e-05	0.0266392	0.707976
ENSMUSG00000014782.16	Plekhg4	50.8756	1.28433	0.318767	4.02905	5.6003e-05	0.0280575	0.765943
ENSMUSG00000009145.6	Dqx1	30.8697	1.38004	0.343991	4.01184	6.02462e-05	0.0294288	0.782083
ENSMUSG00000113450.1	Gm49359	170.359	-0.621752	0.155725	-3.99262	6.53482e-05	0.0311424	-0.372938
ENSMUSG00000025261.18	Huwe1	10236.1	-0.179019	0.0451972	-3.96084	7.46861e-05	0.0347451	-0.114674
ENSMUSG00000059213.7	Ddn	34986.8	-0.333579	0.0843833	-3.95314	7.71309e-05	0.0347673	-0.193472
ENSMUSG00000068117.10	Mei1	48.0522	1.67625	0.424414	3.94957	7.82927e-05	0.0347673	0.768013
ENSMUSG00000034427.17	Myo15b	35.3162	1.5101	0.383115	3.94163	8.09308e-05	0.0351402	0.733587
ENSMUSG00000085007.3	Gm11549	180.843	1.32868	0.339757	3.91068	9.20359e-05	0.0390933	0.655817
ENSMUSG00000033377.14	Palmd	548.522	-0.424732	0.109087	-3.89351	9.88053e-05	0.0410757	-0.22009
ENSMUSG00000086165.1	Gm15690	24.0277	1.62464	0.418059	3.88617	0.00010184	0.0414553	0.679999
ENSMUSG00000025787.6	Tgm4	24.0418	1.53911	0.396691	3.87986	0.000104516	0.0416765	0.662512
ENSMUSG00000097305.2	Gm17276	44.2481	1.09772	0.287081	3.82372	0.000131455	0.05137	0.497506
ENSMUSG00000031766.4	Slc12a3	23.0037	1.53611	0.402742	3.81413	0.000136665	0.0523589	0.58308
ENSMUSG00000023046.6	Igfbp6	294.065	0.842307	0.224339	3.75461	0.00017361	0.065234	0.345936
ENSMUSG00000091243.2	Vgll3	184.669	-1.31283	0.350433	-3.7463	0.000179459	0.0661593	-0.478826
ENSMUSG00000028341.9	Nr4a3	1963.82	-0.586579	0.156944	-3.7375	0.000185861	0.0672507	-0.228982
ENSMUSG00000002043.17	Trappc6a	127.894	0.655878	0.176418	3.71775	0.000201007	0.0681261	0.247695
ENSMUSG00000032101.6	Ddx25	1102.36	0.303721	0.0815874	3.72264	0.000197147	0.0681261	0.123469
ENSMUSG00000066632.3	Pgk1-rs7	19.8448	-15.7885	4.24855	-3.71622	0.000202227	0.0681261	-1.42534
ENSMUSG00000106928.1	Gm43860	62.4631	0.893493	0.239994	3.72299	0.00019688	0.0681261	0.343892
ENSMUSG00000070604.5	Vsig10l	64.3192	0.935496	0.252607	3.70337	0.000212755	0.0704578	0.344633
ENSMUSG00000067653.12	Ankrd23	95.3428	0.774274	0.209826	3.69008	0.000224181	0.0730045	0.278791
ENSMUSG00000066057.7	Gm1976	399.118	0.379626	0.103154	3.6802	0.000233052	0.0746492	0.135713
ENSMUSG00000029798.11	Herc6	200.356	0.862942	0.234871	3.67412	0.000238674	0.075217	0.300513
ENSMUSG00000007207.10	Stx1a	2133.99	0.485122	0.133616	3.63071	0.000282646	0.0836761	0.151585
ENSMUSG00000054640.15	Slc8a1	9619.47	-0.214827	0.0591568	-3.63148	0.000281804	0.0836761	-0.0793885
ENSMUSG00000106547.1	B230303O12Rik	59.9898	1.0103	0.278264	3.63074	0.000282609	0.0836761	0.314842
ENSMUSG00000113342.1	AA414992	38.5073	1.29666	0.35607	3.6416	0.000270952	0.0836761	0.378783
ENSMUSG00000064179.13	Tnnt1	37.6457	1.34633	0.372177	3.61745	0.000297525	0.0867662	0.363875
ENSMUSG00000026107.11	Nabp1	500.782	-0.352429	0.0976424	-3.60938	0.000306926	0.0880317	-0.110246
ENSMUSG00000039349.5	C130074G19Rik	438.131	0.666751	0.184897	3.60607	0.000310875	0.0880317	0.198448
ENSMUSG00000103966.1	Gm37120	15.7498	2.06734	0.575964	3.58936	0.000331489	0.0925281	0.329533
ENSMUSG00000051359.15	Ncald	10390.3	0.225442	0.0631995	3.56715	0.000360886	0.0993148	0.0722046
ENSMUSG00000113495.1	Gm19792	16.0871	1.64733	0.463721	3.55242	0.000381705	0.103585	0.321148
ENSMUSG00000090236.3	Car15	109.018	0.846249	0.238984	3.54102	0.000398578	0.106682	0.218688
ENSMUSG00000064065.15	Ipcef1	1077.04	0.784274	0.222605	3.52316	0.000426429	0.112595	0.19435
ENSMUSG00000020441.6	2310033P09Rik	255.604	-0.450057	0.128443	-3.50394	0.000458437	0.11786	-0.106212
ENSMUSG00000028328.13	Tmod1	932.912	0.299002	0.0852542	3.50719	0.000452873	0.11786	0.0777877
ENSMUSG00000071072.12	Ptges3	2058.45	-0.231383	0.0662963	-3.49014	0.000482765	0.122503	-0.0622606
ENSMUSG00000030882.19	Dnhd1	318.115	0.513211	0.147919	3.46954	0.000521356	0.1306	0.110419
ENSMUSG00000001249.14	Hpn	40.437	1.19401	0.345858	3.45231	0.000555816	0.13747	0.230753
ENSMUSG00000033644.5	Piwil2	39.6788	1.12509	0.326233	3.44873	0.00056324	0.137564	0.220945
ENSMUSG00000074733.14	Zfp950	1694.91	-0.224251	0.0651219	-3.44355	0.000574122	0.138491	-0.0547719
ENSMUSG00000056427.10	Slit3	1394.06	-0.358195	0.10418	-3.43825	0.000585488	0.13951	-0.0756288
ENSMUSG00000015451.16	C4a	74.4235	0.974671	0.283955	3.43249	0.000598072	0.140792	0.191126
ENSMUSG00000029452.18	Tmem116	50.4825	1.00333	0.293604	3.41729	0.000632484	0.14712	0.188374
ENSMUSG00000091345.9	Col6a5	62.5334	-0.915064	0.269372	-3.39703	0.000681227	0.156594	-0.165777
ENSMUSG00000048015.4	Neurod4	20.7217	1.98889	0.587609	3.38472	0.000712503	0.161215	0.195096
ENSMUSG00000051985.12	Igfn1	201.776	2.64368	0.782006	3.38064	0.000723169	0.161215	0.153061
ENSMUSG00000069833.13	Ahnak	1144.68	-0.360497	0.10667	-3.37954	0.000726081	0.161215	-0.0660023
ENSMUSG00000030981.9	Mmp21	11.3165	2.14432	0.636089	3.3711	0.000748699	0.164369	0.179404
ENSMUSG00000058447.8	Gm26920	8.12938	-4.79504	1.42568	-3.36334	0.000770064	0.167181	-0.100268
ENSMUSG00000031958.16	Ldhd	240.358	-0.467662	0.1392	-3.35965	0.000780422	0.167568	-0.0775624
ENSMUSG00000025270.13	Alas2	54.2427	-1.01414	0.3031	-3.34588	0.000820211	0.174197	-0.158683
ENSMUSG00000043773.5	1700048O20Rik	101.657	-0.824406	0.247473	-3.3313	0.00086441	0.18161	-0.127521
ENSMUSG00000009248.6	Ascl2	11.3696	2.03794	0.613053	3.32425	0.000886554	0.184281	0.163495
ENSMUSG00000043013.10	Onecut1	37.3524	-1.5783	0.475473	-3.31944	0.000901985	0.185515	-0.17571
ENSMUSG00000016356.18	Col20a1	142.128	0.797486	0.241435	3.30311	0.000956178	0.194612	0.114953
ENSMUSG00000032590.14	Apeh	449.366	0.352578	0.106975	3.29587	0.000981164	0.197639	0.0529382
ENSMUSG00000030792.8	Dkkl1	52.2092	2.20426	0.670832	3.28586	0.00101672	0.202711	0.139726
ENSMUSG00000046806.13	Cyren	73.7585	0.721188	0.219866	3.28012	0.00103764	0.203696	0.097926
ENSMUSG00000053461.9	Hhipl2	14.9179	1.69371	0.516565	3.2788	0.00104251	0.203696	0.1563
ENSMUSG00000116557.1	4933432I09Rik	50.3157	0.936369	0.286325	3.2703	0.00107433	0.207836	0.122771
ENSMUSG00000027489.15	Necab3	454.339	0.566529	0.173769	3.26024	0.00111316	0.209135	0.0726096
ENSMUSG00000029862.16	Clcn1	91.3734	0.783413	0.240204	3.26145	0.00110842	0.209135	0.101644
ENSMUSG00000032402.12	Smad3	1934.76	0.247754	0.0759457	3.26225	0.00110532	0.209135	0.0382542
ENSMUSG00000021514.18	Zfp369	821.158	-0.238005	0.0730638	-3.2575	0.00112397	0.209156	-0.0367887
ENSMUSG00000041153.9	Osgin2	412.767	-0.350894	0.107831	-3.25411	0.00113746	0.209669	-0.0476
ENSMUSG00000072964.14	Bhlhb9	1468.61	-0.274818	0.0847532	-3.24257	0.00118456	0.216309	-0.0391161
ENSMUSG00000005672.12	Kit	2352.99	-0.351718	0.108644	-3.23733	0.00120653	0.218281	-0.0457453
ENSMUSG00000096265.2	4930467E23Rik	12.183	3.22874	1.00265	3.22021	0.00128097	0.227793	0.081503
ENSMUSG00000114230.1	Gm48239	12.1293	1.97064	0.612022	3.21988	0.00128242	0.227793	0.126095
ENSMUSG00000020374.16	Rasgef1c	86.9714	1.34295	0.419741	3.19946	0.00137685	0.236627	0.126082
ENSMUSG00000027971.16	Ndst4	786.143	-0.422201	0.131992	-3.19868	0.0013806	0.236627	-0.0477199
ENSMUSG00000034021.15	Pds5b	3316.87	-0.142566	0.0444953	-3.20407	0.001355	0.236627	-0.0214153
ENSMUSG00000085307.1	Gm11525	14.6672	1.57635	0.492589	3.20014	0.00137362	0.236627	0.128274
ENSMUSG00000048756.11	Foxo3	1661.67	0.245035	0.0768473	3.1886	0.00142962	0.242899	0.0317401
ENSMUSG00000050211.14	Pla2g4e	241.036	0.752834	0.236486	3.18342	0.00145545	0.245155	0.0801619
ENSMUSG00000110622.1	Iqcn	6.18081	3.48112	1.09582	3.17673	0.00148945	0.248738	0.068305
ENSMUSG00000085006.7	BC021767	6.67682	3.12845	0.985671	3.17393	0.00150389	0.249022	0.074662
ENSMUSG00000063801.7	Ap3s2	2148.54	0.188423	0.0594591	3.16895	0.00152989	0.251198	0.0250748
ENSMUSG00000051617.3	Krt9	321.018	0.716554	0.22729	3.1526	0.00161823	0.259168	0.070529
ENSMUSG00000062397.8	Zfp706	4353.2	-0.145321	0.0460711	-3.15428	0.00160895	0.259168	-0.0193763
ENSMUSG00000075334.2	Rprm	856.831	1.09895	0.34851	3.15328	0.00161445	0.259168	0.102376
ENSMUSG00000053214.7	Gm9899	296.706	0.595019	0.189218	3.14462	0.00166305	0.263477	0.0571076
ENSMUSG00000078965.5	Gm12033	15.9372	-3.54844	1.12983	-3.14068	0.00168559	0.263477	-0.0615316
ENSMUSG00000097182.2	A830009L08Rik	15.9462	2.09171	0.665649	3.14236	0.00167593	0.263477	0.099113
ENSMUSG00000032500.10	Dclk3	444.947	0.457522	0.146241	3.12854	0.00175677	0.272425	0.0428563
ENSMUSG00000107008.3	Gm2762	99.7275	-0.642489	0.205542	-3.12583	0.00177304	0.272782	-0.0589368
ENSMUSG00000036073.17	Galt	628.344	0.257207	0.0828528	3.10439	0.00190674	0.291061	0.0267008
ENSMUSG00000103793.1	Pcdhga6	672.281	0.423461	0.1369	3.09321	0.00198005	0.299908	0.036839
ENSMUSG00000027401.9	Tgm3	16.564	1.8853	0.611437	3.08339	0.00204654	0.307595	0.0900788
ENSMUSG00000040721.9	Zfhx2	2366.76	-0.237481	0.0770899	-3.08057	0.00206603	0.308154	-0.0238915
ENSMUSG00000022665.15	Ccdc80	83.4022	0.921048	0.30187	3.05114	0.00227971	0.32995	0.0693872
ENSMUSG00000024985.20	Tcf7l2	153.947	0.789142	0.258504	3.05273	0.00226773	0.32995	0.0604935
ENSMUSG00000041596.12	Nlrp5-ps	39.5125	1.02403	0.335357	3.05355	0.00226149	0.32995	0.0757864
ENSMUSG00000046056.15	Sbsn	235.985	0.508823	0.166653	3.05319	0.00226424	0.32995	0.0391122
ENSMUSG00000024869.10	Gm49405	129.119	0.502762	0.165224	3.04291	0.00234299	0.334158	0.037721
ENSMUSG00000030616.16	Sytl2	984.383	0.519743	0.170752	3.04385	0.00233572	0.334158	0.0389885
ENSMUSG00000021139.17	Gm20498	227.039	-0.525903	0.173345	-3.03385	0.00241452	0.334591	-0.0384688
ENSMUSG00000030680.6	Pagr1a	33.5398	3.85012	1.2684	3.03542	0.00240199	0.334591	0.0453821
ENSMUSG00000072774.10	Zfp951	50.6966	0.903688	0.297639	3.03619	0.00239587	0.334591	0.0657639
ENSMUSG00000085586.1	Gm11613	260.729	0.441172	0.145175	3.03889	0.00237451	0.334591	0.0333344
ENSMUSG00000035435.17	Abca17	50.1932	0.909184	0.300029	3.03032	0.00244292	0.336143	0.0651424
ENSMUSG00000041417.15	Pik3r1	2748.71	0.242344	0.0801787	3.02255	0.00250651	0.342042	0.021049
ENSMUSG00000090063.6	Dlx6os1	538.53	-0.258255	0.0854913	-3.02083	0.0025208	0.342042	-0.0218618
ENSMUSG00000023915.5	Tnfrsf21	2365.13	-0.220318	0.0731687	-3.0111	0.00260299	0.348355	-0.0192001
ENSMUSG00000109021.1	Gm44812	30.271	-1.50472	0.499642	-3.0116	0.00259876	0.348355	-0.0787665
ENSMUSG00000020290.14	Xpo1	2227.95	-0.220584	0.0733403	-3.00768	0.00263253	0.349911	-0.0190588
ENSMUSG00000021549.14	Rasa1	1605.19	-0.262953	0.0874981	-3.00525	0.00265366	0.350337	-0.0213066
ENSMUSG00000048546.8	Tob2	650.438	-0.34643	0.115425	-3.00134	0.00268798	0.352486	-0.0253569
ENSMUSG00000091996.8	BC049352	11.1506	1.70047	0.56739	2.99701	0.00272644	0.355146	0.0748068
ENSMUSG00000040706.4	Agmat	9.17676	2.90304	0.970575	2.99105	0.00278016	0.359746	0.0510311
ENSMUSG00000055333.14	Fat2	11.5769	-1.85951	0.622388	-2.9877	0.00281082	0.36132	-0.0709132
ENSMUSG00000036499.9	Eea1	1568.88	-0.171236	0.0574261	-2.98185	0.00286512	0.365892	-0.0148541
ENSMUSG00000008318.10	Relt	265.619	0.501763	0.168552	2.97689	0.00291185	0.369446	0.0320633
ENSMUSG00000004626.14	Stxbp2	953.493	0.344727	0.116052	2.97045	0.00297367	0.374855	0.0234573
ENSMUSG00000021822.3	Plau	59.5959	0.74839	0.252496	2.96397	0.00303697	0.376486	0.046127
ENSMUSG00000074796.10	Slc4a11	30.6755	0.980478	0.3311	2.96128	0.00306368	0.376486	0.0582899
ENSMUSG00000093565.1	Rab26os	62.2584	0.974761	0.328942	2.96332	0.00304341	0.376486	0.058327
ENSMUSG00000103472.1	Pcdhga7	612.757	0.428507	0.144703	2.96129	0.00306353	0.376486	0.0269714
ENSMUSG00000003721.14	Insig2	1010.87	-0.218493	0.0740195	-2.95183	0.003159	0.379154	-0.0165738
ENSMUSG00000039058.11	Ak5	5810.81	-0.310917	0.105344	-2.95143	0.00316301	0.379154	-0.0209014
ENSMUSG00000039787.13	Cercam	195.269	0.483715	0.163819	2.95273	0.00314975	0.379154	0.0292714
ENSMUSG00000072487.11	Mroh5	54.1415	0.847316	0.287082	2.95148	0.00316254	0.379154	0.0503656
ENSMUSG00000114584.1	Gm47694	240.084	0.442082	0.150235	2.9426	0.00325469	0.387764	0.026453
ENSMUSG00000097637.1	4933417D19Rik	3.46158	4.79872	1.6322	2.94003	0.00328185	0.388631	0.0353584
ENSMUSG00000071793.12	2610005L07Rik	1570.09	0.288066	0.0983196	2.92989	0.00339078	0.39745	0.0188846
ENSMUSG00000112922.1	Gm47572	80.0877	0.595525	0.203298	2.92932	0.00339701	0.39745	0.0336976
ENSMUSG00000031093.14	Dock11	315.807	-0.37413	0.128062	-2.92147	0.00348379	0.405177	-0.0221116
ENSMUSG00000025855.13	Prkar1b	10466.5	0.209128	0.0717263	2.91563	0.00354968	0.409513	0.0147619
ENSMUSG00000028871.7	Rspo1	29.0702	1.767	0.606517	2.91336	0.00357563	0.409513	0.0599682
ENSMUSG00000064127.13	Med14	1920.11	-0.197709	0.0678799	-2.91263	0.00358394	0.409513	-0.0140852
ENSMUSG00000022483.17	Col2a1	96.573	0.710885	0.2445	2.90751	0.0036432	0.413864	0.0382244
ENSMUSG00000028621.17	Cyb5rl	108.481	0.49716	0.171548	2.89808	0.00375457	0.421612	0.0263332
ENSMUSG00000079323.9	Gm20661	22.7875	-1.24233	0.428481	-2.89939	0.00373887	0.421612	-0.0572752
ENSMUSG00000015981.12	Stk32c	1673.78	0.244771	0.0847096	2.88954	0.00385812	0.421891	0.0154411
ENSMUSG00000031143.4	Ccdc22	446.668	0.390572	0.135194	2.88897	0.00386501	0.421891	0.0211336
ENSMUSG00000037475.15	Thoc2	1693.63	-0.207579	0.0717354	-2.89368	0.00380755	0.421891	-0.0139493
ENSMUSG00000073888.13	Ccl27a	1092.76	0.405395	0.140194	2.89167	0.00383199	0.421891	0.0218772
ENSMUSG00000089722.2	Cd300ld5	4.55872	5.58866	1.93265	2.89171	0.00383154	0.421891	0.0341459
ENSMUSG00000033161.10	Atp1a1	12971.5	0.223777	0.0775979	2.8838	0.00392912	0.426506	0.0143533
ENSMUSG00000034640.9	Tiparp	367.504	-0.499332	0.173772	-2.87349	0.0040596	0.432235	-0.024948
ENSMUSG00000037148.8	Arhgap10	169.988	0.604472	0.210401	2.87295	0.00406657	0.432235	0.0299094
ENSMUSG00000041460.16	Cacna2d4	38.0939	0.995703	0.346972	2.8697	0.00410867	0.432235	0.0471188
ENSMUSG00000047712.8	Ust	1471.45	-0.34299	0.11949	-2.87044	0.00409897	0.432235	-0.0184372
ENSMUSG00000048878.6	Hexim1	1076.35	-0.235189	0.0819692	-2.86924	0.00411463	0.432235	-0.0143432
ENSMUSG00000049047.11	Armcx3	2540.19	-0.152954	0.053182	-2.87605	0.00402691	0.432235	-0.0105664
ENSMUSG00000059602.14	Syn3	227.963	0.507539	0.17754	2.85872	0.00425348	0.444432	0.0244586
ENSMUSG00000025243.15	Slc6a20b	14.449	-2.02507	0.709898	-2.85263	0.00433596	0.445138	-0.0486595
ENSMUSG00000026312.17	Cdh7	261.071	0.594272	0.208649	2.84819	0.00439693	0.445138	0.0277454
ENSMUSG00000050541.14	Adra1b	108.064	1.02519	0.359312	2.85321	0.00432796	0.445138	0.0462134
ENSMUSG00000061039.5	Olfr920	15.6471	1.58695	0.557046	2.84887	0.00438748	0.445138	0.0523251
ENSMUSG00000063245.11	Zfp993	5.5131	-3.43634	1.20529	-2.85104	0.00435759	0.445138	-0.0320786
ENSMUSG00000101795.2	Gm5835	26.1057	-1.82531	0.640416	-2.85019	0.00436928	0.445138	-0.0507717
ENSMUSG00000027472.14	Pdrg1	493.169	0.309575	0.108974	2.8408	0.0045	0.448599	0.0160602
ENSMUSG00000040428.19	Plekha4	32.5999	1.12681	0.396544	2.84156	0.00448929	0.448599	0.0475842
ENSMUSG00000060780.2	Lrrtm1	1784.75	-0.221419	0.0779215	-2.84156	0.00448928	0.448599	-0.01292
ENSMUSG00000047228.9	A2ml1	168.614	0.549894	0.193986	2.83471	0.00458666	0.454918	0.0249288
ENSMUSG00000029135.10	Fosl2	1246.19	-0.490008	0.173217	-2.82887	0.00467134	0.454925	-0.0221038
ENSMUSG00000034758.12	Tle6	39.3609	1.22217	0.432126	2.82828	0.00467986	0.454925	0.0478535
ENSMUSG00000037355.14	Uvssa	506.895	0.265528	0.0938819	2.82832	0.00467933	0.454925	0.0141203
ENSMUSG00000042834.15	Nrep	1616.28	0.453979	0.160276	2.83248	0.00461884	0.454925	0.0208639
ENSMUSG00000027823.9	Gmps	1725.64	-0.197232	0.0698619	-2.82317	0.0047552	0.455746	-0.01143
ENSMUSG00000029861.17	Fam131b	2927.89	0.185691	0.0657272	2.82518	0.00472544	0.455746	0.0109891
ENSMUSG00000106651.1	Gm42608	99.4336	0.697342	0.247025	2.82296	0.00475828	0.455746	0.0306896
ENSMUSG00000019132.11	BC005537	4670.07	-0.135087	0.0479373	-2.81798	0.00483265	0.459132	-0.00829023
ENSMUSG00000044072.14	Eml6	1213.09	-0.179415	0.0636799	-2.81745	0.00484064	0.459132	-0.0105221
ENSMUSG00000113536.1	Gm49327	153.812	0.461577	0.163948	2.81539	0.0048718	0.459855	0.0203393
ENSMUSG00000030737.17	Slco2b1	475.002	0.293445	0.104313	2.81311	0.00490653	0.460907	0.0145461
ENSMUSG00000033498.14	Strc	51.2505	-0.904517	0.321731	-2.81141	0.00493244	0.461124	-0.038047
ENSMUSG00000021614.16	Vcan	602.003	-0.255372	0.0911151	-2.80274	0.00506705	0.463347	-0.0129824
ENSMUSG00000030729.17	Pgm2l1	12483.8	-0.131229	0.0467606	-2.8064	0.00500992	0.463347	-0.00786371
ENSMUSG00000045991.19	Onecut2	494.978	-0.366766	0.131023	-2.79925	0.00512221	0.463347	-0.0163848
ENSMUSG00000046463.5	5930403N24Rik	8.07355	2.06221	0.735823	2.8026	0.00506928	0.463347	0.0427274
ENSMUSG00000076498.2	Trbc2	15.6491	2.60818	0.929844	2.80496	0.00503225	0.463347	0.0362555
ENSMUSG00000084817.3	Gm5526	16.3216	-2.07055	0.739524	-2.79985	0.00511271	0.463347	-0.0423511
ENSMUSG00000086688.4	Gm11560	6.6839	-3.23622	1.15527	-2.80126	0.00509029	0.463347	-0.0300737
ENSMUSG00000020848.7	Doc2b	2322.36	-0.316618	0.113362	-2.79299	0.00522237	0.465935	-0.014601
ENSMUSG00000021171.8	Esyt2	1684.01	-0.154081	0.0551184	-2.79545	0.00518276	0.465935	-0.00886326
ENSMUSG00000050505.7	Pcdh20	2644.1	-0.416871	0.149238	-2.79333	0.00521684	0.465935	-0.0177897
ENSMUSG00000081999.3	Gm13461	10.8297	-2.13236	0.763913	-2.79137	0.00524853	0.466141	-0.0407862
ENSMUSG00000040164.3	Kcns1	266.035	0.402425	0.144328	2.78826	0.00529921	0.468513	0.0171111
ENSMUSG00000026004.15	Kansl1l	360.085	-0.303586	0.109126	-2.78197	0.00540298	0.471248	-0.0138494
ENSMUSG00000037627.16	Rgs22	32.9932	-1.10034	0.395392	-2.7829	0.00538757	0.471248	-0.0408207
ENSMUSG00000047583.9	Tyw3	330.382	0.316943	0.113985	2.78055	0.00542663	0.471248	0.0142022
ENSMUSG00000051065.9	Mb21d2	489.177	0.354525	0.127334	2.78421	0.00536579	0.471248	0.0154556
ENSMUSG00000115725.1	4930572G02Rik	17.5379	1.50334	0.541052	2.77855	0.00546019	0.472065	0.0442731
ENSMUSG00000031216.13	Stard8	277.58	0.414952	0.149606	2.77362	0.00554355	0.473375	0.0169468
ENSMUSG00000031558.15	Slit2	1385.89	-0.39954	0.144064	-2.77336	0.00554803	0.473375	-0.0164499
ENSMUSG00000062252.9	Lhfpl5	68.6673	0.661123	0.238202	2.77547	0.00551217	0.473375	0.0260685
ENSMUSG00000060733.13	Ipmk	993.859	-0.192842	0.0695955	-2.77089	0.00559028	0.474906	-0.00999015
ENSMUSG00000090273.3	Prr22	26.8746	1.00906	0.364746	2.76648	0.00566646	0.479294	0.0371964
ENSMUSG00000031438.11	Rnf128	570.585	-0.315119	0.114104	-2.76168	0.00575052	0.484308	-0.0135546
ENSMUSG00000021745.14	Ptprg	2647.06	-0.239329	0.0869503	-2.75248	0.0059145	0.489675	-0.0111047
ENSMUSG00000038894.7	Irs2	1786.79	-0.263312	0.0956283	-2.75349	0.0058963	0.489675	-0.0118407
ENSMUSG00000039835.16	Nhsl1	1073.9	-0.221136	0.0803095	-2.75354	0.0058954	0.489675	-0.0105641
ENSMUSG00000074345.4	Tnfaip8l3	975.532	-0.367054	0.133207	-2.75551	0.00586008	0.489675	-0.0148412
ENSMUSG00000066760.12	Psg16	86.146	0.579392	0.210634	2.7507	0.00594685	0.490276	0.0216216
ENSMUSG00000028573.18	Fggy	192.326	0.402722	0.146591	2.74725	0.00600975	0.49338	0.0156005
ENSMUSG00000025658.16	Cnksr2	7714.11	-0.195952	0.0717922	-2.72943	0.00634435	0.495204	-0.00921163
ENSMUSG00000026479.13	Lamc2	175.26	1.12544	0.411852	2.73262	0.00628328	0.495204	0.0367192
ENSMUSG00000028967.10	Errfi1	755.448	-0.293142	0.107025	-2.73901	0.00616247	0.495204	-0.0122837
ENSMUSG00000029151.14	Slc30a3	1443.91	0.262579	0.0962265	2.72876	0.00635739	0.495204	0.0111813
ENSMUSG00000029361.18	Nos1	3039.99	-0.291486	0.10631	-2.74183	0.00610971	0.495204	-0.0123165
ENSMUSG00000034059.14	Ypel4	1635.56	0.236667	0.0862487	2.74401	0.00606935	0.495204	0.010816
ENSMUSG00000034579.17	Pla2g3	67.2093	0.72479	0.265778	2.72705	0.00639029	0.495204	0.0255629
ENSMUSG00000037474.13	Dtl	71.8867	1.20064	0.438711	2.73676	0.00620481	0.495204	0.0382188
ENSMUSG00000039616.10	Mocos	62.243	0.613552	0.225188	2.72462	0.00643748	0.495204	0.0215656
ENSMUSG00000040048.14	Ndufb10	1590.99	-0.196085	0.0719436	-2.72553	0.00641984	0.495204	-0.00913669
ENSMUSG00000041483.14	Zfp281	1210.42	-0.229527	0.0840187	-2.73186	0.00629775	0.495204	-0.0103161
ENSMUSG00000041741.10	Pde3a	161.392	-0.480647	0.175665	-2.73615	0.00621621	0.495204	-0.0175894
ENSMUSG00000047139.9	Cd24a	223.74	-0.712451	0.260169	-2.73842	0.00617359	0.495204	-0.0257944
ENSMUSG00000065954.11	Tacc1	4139.88	0.208288	0.0763601	2.72771	0.00637757	0.495204	0.00957537
ENSMUSG00000071332.12	E230015B07Rik	3.62358	3.84581	1.40753	2.73232	0.00628901	0.495204	0.0233913
ENSMUSG00000110795.1	Gm47179	6.77369	2.04752	0.749716	2.73106	0.00631306	0.495204	0.0362865
ENSMUSG00000084842.3	Pabpc1l2b-ps	390.613	-0.330382	0.12142	-2.72098	0.00650888	0.498733	-0.0127673
ENSMUSG00000036560.14	Lgi4	1045.77	0.246182	0.090583	2.71775	0.00657265	0.501653	0.0104655
ENSMUSG00000044117.12	Bmerb1	4794.18	0.180791	0.0667025	2.71041	0.00672004	0.510906	0.00833236
ENSMUSG00000078202.3	Nrarp	359.767	-0.34768	0.12844	-2.70695	0.00679048	0.512275	-0.012814
ENSMUSG00000079523.8	Tmsb10	3150.15	0.307133	0.113415	2.70804	0.00676827	0.512275	0.0118172
ENSMUSG00000035642.16	Aamdc	381.185	-0.294027	0.108743	-2.70387	0.0068538	0.515063	-0.0113798
ENSMUSG00000078875.10	Gm14419	118.069	0.631909	0.233872	2.70195	0.00689346	0.516059	0.0211042
ENSMUSG00000114623.1	Gm34788	24.3951	1.59249	0.589875	2.6997	0.0069402	0.517575	0.0366668
ENSMUSG00000052921.13	Arhgef15	267.872	0.503267	0.186688	2.69576	0.00702274	0.517801	0.0167481
ENSMUSG00000055296.14	Tmem245	3120.02	0.181886	0.0674319	2.69732	0.00699001	0.517801	0.00813332
ENSMUSG00000114547.1	Gm3226	48.838	-1.62247	0.601624	-2.69681	0.00700078	0.517801	-0.0363398
ENSMUSG00000025202.8	Scd3	71.6783	0.676834	0.25143	2.69194	0.00710372	0.519848	0.0220887
ENSMUSG00000034295.10	Fhod3	418.35	0.746648	0.277316	2.69241	0.0070938	0.519848	0.024331
ENSMUSG00000029563.16	Foxp2	77.3638	1.05012	0.390589	2.68855	0.00717631	0.521555	0.0318767
ENSMUSG00000048483.6	Zdhhc22	519.947	0.982049	0.365297	2.68836	0.00718042	0.521555	0.0304674
ENSMUSG00000038775.14	Vill	106.013	1.2794	0.476555	2.68468	0.00725988	0.522468	0.034644
ENSMUSG00000052751.16	Repin1	812.367	0.2392	0.0890438	2.68632	0.00722435	0.522468	0.00958234
ENSMUSG00000102801.1	Gm37478	20.5733	1.51448	0.564247	2.68407	0.00727321	0.522468	0.0354639
ENSMUSG00000029720.9	Gm20605	737.705	0.295514	0.110232	2.68085	0.00734364	0.525595	0.0108516
ENSMUSG00000097350.2	4732491K20Rik	78.3309	0.529439	0.197696	2.67804	0.0074054	0.526161	0.0168733
ENSMUSG00000103800.1	Pcdha8	15.7189	-1.6669	0.622359	-2.67836	0.00739843	0.526161	-0.0346727
ENSMUSG00000020108.4	Ddit4	1119.1	-0.358654	0.134202	-2.6725	0.0075289	0.526785	-0.0121374
ENSMUSG00000025025.14	Mxi1	1210.7	0.242135	0.090536	2.67446	0.00748489	0.526785	0.00941068
ENSMUSG00000030922.12	Lyrm1	177.434	0.375372	0.140505	2.6716	0.007549	0.526785	0.0125153
ENSMUSG00000087536.1	Gm14246	6.72477	2.12344	0.793671	2.67547	0.00746249	0.526785	0.0313173
ENSMUSG00000089736.2	Tgfbr3l	150.462	0.589	0.220413	2.67225	0.00753439	0.526785	0.018443
ENSMUSG00000026414.13	Tnnt2	76.271	1.18756	0.445782	2.66399	0.00772193	0.53314	0.0321545
ENSMUSG00000033590.8	Myo5c	72.7307	1.20535	0.452392	2.66439	0.0077127	0.53314	0.032383
ENSMUSG00000037833.14	Sh2d4b	24.5539	0.972815	0.364946	2.66564	0.00768421	0.53314	0.0287424
ENSMUSG00000018819.10	Lsp1	77.4508	0.673192	0.253481	2.65579	0.0079124	0.540647	0.0202822
ENSMUSG00000025486.17	Sirt3	1272.77	0.213211	0.0803898	2.65221	0.00799667	0.540647	0.00824443
ENSMUSG00000039838.11	Slc45a1	1013.86	0.248083	0.0934649	2.6543	0.00794743	0.540647	0.00914835
ENSMUSG00000095294.2	Gm21119	61.5838	0.733893	0.276518	2.65405	0.00795329	0.540647	0.0219754
ENSMUSG00000097558.1	Gm26902	31.1309	0.887498	0.33451	2.65313	0.00797499	0.540647	0.0260278
ENSMUSG00000118138.1	Gm50322	30.5647	0.882727	0.332171	2.65745	0.00787341	0.540647	0.0261636
ENSMUSG00000020577.17	Tspan13	4611.99	-0.198843	0.0750231	-2.65042	0.00803911	0.541642	-0.0078301
ENSMUSG00000041062.7	Mslnl	7.0464	2.19952	0.831549	2.64509	0.00816685	0.548358	0.0286549
ENSMUSG00000046351.11	Zfp322a	860.36	-0.218079	0.0825132	-2.64296	0.00821847	0.549934	-0.00820452
ENSMUSG00000036377.19	C530008M17Rik	2390.94	-0.245239	0.092859	-2.64098	0.00826659	0.551266	-0.00882233
ENSMUSG00000029422.15	Rsrc2	1930.02	-0.169061	0.0641831	-2.63405	0.00843741	0.555577	-0.00671905
ENSMUSG00000038751.5	Ptk6	6.03603	2.26802	0.861548	2.63249	0.00847604	0.555577	0.0273371
ENSMUSG00000054582.4	Pabpc1l	14.2138	1.54646	0.58645	2.63698	0.0083648	0.555577	0.0318225
ENSMUSG00000058809.8	Hspd1-ps3	24.6817	-1.48045	0.562796	-2.63052	0.00852534	0.555577	-0.0313692
ENSMUSG00000063049.4	Ing2	499.03	-0.244809	0.0930859	-2.62992	0.00854049	0.555577	-0.00860461
ENSMUSG00000079339.7	Ifit1bl1	77.1605	0.652821	0.248232	2.62988	0.0085415	0.555577	0.0185966
ENSMUSG00000087141.1	Plcxd2	1227.69	0.519119	0.197444	2.6292	0.00855872	0.555577	0.0148988
ENSMUSG00000116779.1	Gm4829	9.5183	1.66461	0.632085	2.63353	0.00845028	0.555577	0.0313124
ENSMUSG00000046743.6	Fat4	948.014	-0.491379	0.187067	-2.62675	0.00862056	0.557739	-0.0141034
ENSMUSG00000007656.13	Arpp19	1961.42	0.378343	0.144201	2.62372	0.0086975	0.559015	0.0113459
ENSMUSG00000019737.14	Syne4	96.0414	0.573684	0.218571	2.6247	0.00867253	0.559015	0.0162112
ENSMUSG00000024013.15	Fgd2	145.713	0.459843	0.175501	2.62017	0.00878861	0.560704	0.0131284
ENSMUSG00000027636.11	Sla2	26.9004	0.94528	0.360936	2.61896	0.00881972	0.560704	0.0253537
ENSMUSG00000028845.15	Tekt2	28.3286	0.889211	0.339622	2.61824	0.00883857	0.560704	0.0241278
ENSMUSG00000062646.12	Ganc	343.793	0.325106	0.124098	2.61974	0.00879959	0.560704	0.0101193
ENSMUSG00000000184.12	Ccnd2	2236.49	-0.269152	0.103093	-2.61078	0.00903353	0.565292	-0.00877725
ENSMUSG00000022103.10	Gfra2	671.124	0.514652	0.197197	2.60984	0.00905842	0.565292	0.0141804
ENSMUSG00000025326.12	Ube3a	3390.46	-0.145734	0.0558615	-2.60885	0.00908461	0.565292	-0.00566196
ENSMUSG00000034987.4	Hrh2	222.848	0.481055	0.184248	2.61092	0.00903003	0.565292	0.0133804
ENSMUSG00000052675.11	Zfp112	276.484	0.282138	0.108153	2.60869	0.00908889	0.565292	0.00900666
ENSMUSG00000104272.1	Gm38297	13.8544	1.20597	0.462451	2.60777	0.00911341	0.565292	0.0285019
ENSMUSG00000106025.1	Gm42940	39.7404	0.7905	0.303057	2.60842	0.00909615	0.565292	0.02132
ENSMUSG00000021478.6	Drd1	177.984	0.625563	0.240521	2.60087	0.0092988	0.569394	0.0167538
ENSMUSG00000051236.13	Msrb3	182.7	0.369956	0.142145	2.60267	0.00925018	0.569394	0.0106712
ENSMUSG00000086368.2	Gm13830	45.151	-0.725411	0.278637	-2.60342	0.00922978	0.569394	-0.019458
ENSMUSG00000095385.3	D630033O11Rik	6.66376	2.17788	0.837194	2.6014	0.00928441	0.569394	0.0261921
ENSMUSG00000109274.1	Gm45133	16.6279	-1.15177	0.443005	-2.59989	0.00932525	0.569394	-0.0274537
ENSMUSG00000027630.13	Tbl1xr1	2087.52	-0.159609	0.0614782	-2.59619	0.00942641	0.570894	-0.00593585
ENSMUSG00000029335.5	Bmp3	238.44	0.841347	0.32412	2.59579	0.00943748	0.570894	0.0219256
ENSMUSG00000033487.14	Fndc3a	1384.76	0.218009	0.0839858	2.59579	0.00943747	0.570894	0.00741626
ENSMUSG00000021340.13	Gpld1	927.53	0.243953	0.0940862	2.59287	0.00951787	0.572481	0.00793203
ENSMUSG00000032087.11	Dscaml1	2292.15	-0.245305	0.0946132	-2.59271	0.0095223	0.572481	-0.00795762
ENSMUSG00000026271.15	Gpr35	16.2034	1.21066	0.46848	2.58423	0.00975958	0.579883	0.0270895
ENSMUSG00000028568.16	Btf3l4	1757.89	0.179379	0.0693593	2.58624	0.00970303	0.579883	0.00635008
ENSMUSG00000082536.1	Gm13456	133.22	-1.14703	0.443563	-2.58595	0.00971096	0.579883	-0.0265668
ENSMUSG00000092595.2	Gm20427	51.3615	0.801564	0.310194	2.58407	0.00976414	0.579883	0.0204809
ENSMUSG00000104301.3	Wdr49	6.6308	-1.93024	0.747418	-2.58254	0.0098076	0.580699	-0.0267226
ENSMUSG00000053964.17	Lgals4	76.0148	0.621255	0.240857	2.57935	0.00989857	0.582555	0.0158955
ENSMUSG00000079657.10	Rab26	909.611	0.512009	0.198478	2.57967	0.00988934	0.582555	0.0132388
ENSMUSG00000021816.11	Ppp3cb	8151.77	-0.126121	0.0489298	-2.57759	0.0099492	0.583776	-0.00469139
ENSMUSG00000028174.12	Rpe65	9.96245	2.63333	1.02397	2.5717	0.0101202	0.58676	0.0216481
ENSMUSG00000039137.18	Whrn	678.743	0.360409	0.140009	2.57418	0.0100479	0.58676	0.00986049
ENSMUSG00000068747.14	Sort1	16299.3	-0.151154	0.0587474	-2.57295	0.0100836	0.58676	-0.00541883
ENSMUSG00000078588.10	Ccdc24	26.9297	1.17934	0.458459	2.57241	0.0100994	0.58676	0.0261107
ENSMUSG00000071708.11	Sms	3523.15	-0.159215	0.0620326	-2.56663	0.0102693	0.593642	-0.00557384
ENSMUSG00000035314.10	Gdpd5	468.773	0.396958	0.154962	2.56165	0.0104175	0.596916	0.0103091
ENSMUSG00000037406.7	Htra4	69.5677	0.88237	0.344436	2.56178	0.0104137	0.596916	0.0212026
ENSMUSG00000042572.12	Ube2q1	2173.17	-0.131132	0.051171	-2.56262	0.0103886	0.596916	-0.0047119
ENSMUSG00000033170.14	Card10	212.956	-0.401506	0.156831	-2.56012	0.0104635	0.597798	-0.0103657
ENSMUSG00000055541.17	Lair1	218.196	0.373013	0.14577	2.55892	0.0104999	0.598124	0.00978819
ENSMUSG00000016552.13	Foxred2	450.096	0.27388	0.107129	2.55655	0.0105715	0.600457	0.00791413
ENSMUSG00000084131.1	Rpl3-ps2	4.28916	-2.66398	1.04244	-2.55551	0.0106031	0.600505	-0.0207648
ENSMUSG00000026098.13	Pms1	94.8192	-0.477113	0.187332	-2.54688	0.0108691	0.61202	-0.0116086
ENSMUSG00000090693.4	Trim43a	9.18729	1.56216	0.613126	2.54787	0.0108383	0.61202	0.0260763
ENSMUSG00000025776.13	Crispld1	180.852	-0.447853	0.176202	-2.5417	0.0110314	0.616183	-0.0108833
ENSMUSG00000055632.18	Hmcn2	37.6107	1.10074	0.433053	2.54181	0.0110281	0.616183	0.0236241
ENSMUSG00000087249.1	Gm16062	14.8992	1.21718	0.478921	2.54151	0.0110376	0.616183	0.0247144
ENSMUSG00000045912.9	C2cd4c	462.747	0.43513	0.171347	2.53947	0.011102	0.618014	0.0105797
ENSMUSG00000086321.1	Gm11413	4.44062	2.79698	1.10299	2.53581	0.0112186	0.620965	0.0192672
ENSMUSG00000108825.1	Gm45838	61.765	-0.590502	0.232774	-2.5368	0.011187	0.620965	-0.0138392
ENSMUSG00000042473.8	Tbc1d8b	421.252	-0.391885	0.15463	-2.53435	0.0112656	0.621804	-0.00964591
ENSMUSG00000045314.5	Sowahb	119.531	1.11388	0.439942	2.53188	0.0113452	0.622677	0.0232668
ENSMUSG00000059208.15	Hnrnpm	2527.31	-0.135304	0.0534215	-2.53276	0.011317	0.622677	-0.00456137
ENSMUSG00000060621.6	Nkpd1	13.7125	1.25488	0.496019	2.5299	0.0114096	0.624459	0.0243562
ENSMUSG00000019817.18	Plagl1	579.649	-0.456016	0.180458	-2.527	0.0115042	0.627877	-0.0107184
ENSMUSG00000027394.13	Ttl	1327.11	0.161539	0.0639933	2.5243	0.0115928	0.629198	0.00517176
ENSMUSG00000074634.12	Tmem267	290.927	-0.741312	0.293663	-2.52436	0.0115909	0.629198	-0.0167886
ENSMUSG00000031858.16	Mau2	2337.33	0.1503	0.0596091	2.52142	0.0116881	0.629253	0.00486109
ENSMUSG00000056055.13	Sag	43.9965	0.681136	0.270147	2.52135	0.0116904	0.629253	0.0153907
ENSMUSG00000061132.13	Blnk	117.696	0.615937	0.244133	2.52296	0.0116372	0.629253	0.0140071
ENSMUSG00000079884.6	Gm10698	6.91961	-1.85783	0.73713	-2.52035	0.0117238	0.629316	-0.0236968
ENSMUSG00000042810.14	Krba1	1767.86	0.24882	0.0987803	2.51892	0.0117714	0.630141	0.00688397
ENSMUSG00000031698.14	Mylk3	42.4278	0.815084	0.324313	2.51326	0.0119621	0.638598	0.0178817
ENSMUSG00000073752.2	Gm10570	29.6435	0.910471	0.36293	2.50867	0.0121187	0.641913	0.0194124
ENSMUSG00000078877.11	Gm14295	511.694	0.345137	0.13752	2.50973	0.0120825	0.641913	0.00836757
ENSMUSG00000110386.1	Gm42031	35.9601	-0.983106	0.391902	-2.50855	0.0121227	0.641913	-0.0205287
ENSMUSG00000114200.1	Gm34721	14.004	1.50965	0.60205	2.50752	0.0121582	0.642054	0.0239123
ENSMUSG00000030905.5	Crym	3891.47	-0.404575	0.161582	-2.50384	0.0122855	0.644789	-0.00928241
ENSMUSG00000047496.6	Rnf152	268.315	0.724575	0.289309	2.50451	0.0122623	0.644789	0.0157665
ENSMUSG00000111110.1	Gm36855	40.6847	0.930652	0.371791	2.50316	0.012309	0.644789	0.0195118
ENSMUSG00000050890.15	Pdik1l	333.312	-0.252928	0.101146	-2.50063	0.0123972	0.647672	-0.00670069
ENSMUSG00000000216.8	Scnn1g	7.05646	2.23175	0.893617	2.49744	0.0125094	0.648329	0.020705
ENSMUSG00000045210.8	Vcpip1	2186.37	-0.1365	0.0546238	-2.49891	0.0124575	0.648329	-0.00429985
ENSMUSG00000094825.8	Gm3194	14.044	7.0126	2.80737	2.49792	0.0124924	0.648329	0.0186304
ENSMUSG00000017417.14	Plxdc1	379.878	0.65543	0.26377	2.48485	0.0129606	0.657707	0.013756
ENSMUSG00000027286.16	Lrrc57	613.306	0.226163	0.0911511	2.48119	0.0130946	0.657707	0.00599417
ENSMUSG00000027364.14	Usp50	19.0836	1.32135	0.533133	2.47846	0.0131952	0.657707	0.0221219
ENSMUSG00000028402.18	Mpdz	2121.42	-0.205396	0.0826785	-2.48427	0.0129816	0.657707	-0.00566075
ENSMUSG00000033249.10	Hsf4	207.182	0.454666	0.182961	2.48504	0.0129538	0.657707	0.00981478
ENSMUSG00000038456.9	Dennd2a	764.347	-0.185057	0.0744042	-2.48718	0.0128759	0.657707	-0.00530134
ENSMUSG00000039997.16	Ifi203	142.833	-0.518306	0.209001	-2.47991	0.0131414	0.657707	-0.0108968
ENSMUSG00000042647.13	Acad12	92.0208	0.505312	0.203617	2.48168	0.0130765	0.657707	0.010687
ENSMUSG00000048617.16	Rtbdn	33.1752	0.847023	0.340158	2.49009	0.0127712	0.657707	0.0176097
ENSMUSG00000049420.9	Tmem200a	583.698	-0.234696	0.0946673	-2.47917	0.0131689	0.657707	-0.00611456
ENSMUSG00000056537.11	Rlim	1571.07	-0.153242	0.0615493	-2.48975	0.0127834	0.657707	-0.00463506
ENSMUSG00000066477.13	Gm16551	14.4434	-1.4624	0.589962	-2.4788	0.0131825	0.657707	-0.0224648
ENSMUSG00000073600.5	Prob1	246.713	0.455355	0.183613	2.47997	0.0131392	0.657707	0.0097274
ENSMUSG00000079610.9	Ankrd39	219.003	0.387594	0.156313	2.4796	0.0131531	0.657707	0.00855435
ENSMUSG00000113216.1	Gm40841	179.827	0.411885	0.16557	2.48768	0.0128578	0.657707	0.00910838
ENSMUSG00000025591.6	Tma16	422.998	0.351689	0.142467	2.46855	0.0135661	0.660504	0.0077984
ENSMUSG00000026042.16	Col5a2	363.063	-0.297126	0.120394	-2.46794	0.0135894	0.660504	-0.00695416
ENSMUSG00000034361.10	Cpne2	817.246	-0.541946	0.219497	-2.46903	0.0135479	0.660504	-0.0111083
ENSMUSG00000038459.10	Abhd17c	820.398	-0.210241	0.0850751	-2.47124	0.0134644	0.660504	-0.0056008
ENSMUSG00000046449.15	Nexmif	1809.05	-0.202103	0.0817093	-2.47345	0.0133817	0.660504	-0.00547917
ENSMUSG00000052135.8	Foxo6	399.428	-0.34152	0.138349	-2.46854	0.0135664	0.660504	-0.00764087
ENSMUSG00000057378.15	Ryr3	3455.21	-0.292692	0.118404	-2.47197	0.0134372	0.660504	-0.00694271
ENSMUSG00000097164.2	Cep83os	867.41	0.187771	0.0760235	2.46991	0.0135147	0.660504	0.00517378
ENSMUSG00000097494.7	4933406C10Rik	34.1579	0.846629	0.342331	2.47313	0.0133935	0.660504	0.0169949
ENSMUSG00000117499.1	Gm50010	125.296	-0.558037	0.225657	-2.47294	0.0134005	0.660504	-0.0115072
ENSMUSG00000058396.7	Gpr182	44.5155	-1.12514	0.456366	-2.46544	0.0136845	0.663478	-0.0202988
ENSMUSG00000029659.16	Medag	204.957	0.550636	0.223644	2.46211	0.0138123	0.667714	0.0111191
ENSMUSG00000030123.15	Plxnd1	1082.3	0.419927	0.170606	2.46138	0.0138402	0.667714	0.00877145
ENSMUSG00000028274.17	Rngtt	597.177	-0.210548	0.0855784	-2.46029	0.0138824	0.668098	-0.00548478
ENSMUSG00000054409.5	Tmem74	553.13	-0.241879	0.0984332	-2.45729	0.0139988	0.672045	-0.00596605
ENSMUSG00000031932.14	Gpr83	518.623	0.506082	0.206108	2.45542	0.0140721	0.672261	0.0101526
ENSMUSG00000095276.2	Gfy	7.57918	1.69024	0.688149	2.45621	0.0140411	0.672261	0.0212099
ENSMUSG00000024298.15	Zfp871	3763.32	-0.142778	0.0581901	-2.45364	0.0141418	0.672303	-0.00408598
ENSMUSG00000063696.7	Gm8730	11.9639	-2.00277	0.81623	-2.45368	0.0141403	0.672303	-0.0199897
ENSMUSG00000047454.12	Gphn	1445.94	-0.134733	0.0549611	-2.45143	0.0142289	0.674804	-0.00388243
ENSMUSG00000085565.1	Gm15721	26.3924	1.16376	0.475087	2.44957	0.0143026	0.676655	0.0199449
ENSMUSG00000025432.11	Avil	11.5933	1.42719	0.583314	2.44669	0.0144174	0.67789	0.0209496
ENSMUSG00000030098.15	Grip2	342.649	0.443016	0.181136	2.44576	0.0144546	0.67789	0.00887882
ENSMUSG00000083161.2	Gm11427	5.03801	3.28416	1.34297	2.44544	0.0144675	0.67789	0.0145715
ENSMUSG00000090799.2	Klhl33	196.081	0.56677	0.231709	2.44604	0.0144433	0.67789	0.0110649
ENSMUSG00000029439.14	Sfswap	2644.72	-0.15945	0.0653583	-2.43963	0.0147024	0.682515	-0.00433198
ENSMUSG00000034209.4	Rasl10a	558.03	0.492995	0.202085	2.43954	0.0147059	0.682515	0.00961007
ENSMUSG00000071657.12	Bscl2	1480.57	0.222159	0.0910033	2.44122	0.0146377	0.682515	0.00546987
ENSMUSG00000075585.3	6330403L08Rik	645.395	-0.220402	0.0903107	-2.44049	0.0146676	0.682515	-0.00543375
ENSMUSG00000032323.13	Cyp11a1	54.6276	0.790321	0.324178	2.43792	0.014772	0.683957	0.0149006
ENSMUSG00000038704.12	Aspdh	24.9939	-0.962442	0.394927	-2.43701	0.0148091	0.684055	-0.0174231
ENSMUSG00000100417.2	Gm28578	73.8313	0.847819	0.348368	2.43369	0.0149459	0.688745	0.0156948
ENSMUSG00000066148.3	Prpf4	505.373	-0.225768	0.0928177	-2.43238	0.0150001	0.689617	-0.00543148
ENSMUSG00000015452.14	Ager	17.1154	1.35375	0.557323	2.42903	0.0151393	0.692755	0.020037
ENSMUSG00000028657.14	Ppt1	2185.63	0.164026	0.0675226	2.4292	0.015132	0.692755	0.0043358
ENSMUSG00000000416.16	Cttnbp2	5735.57	-0.233554	0.0962303	-2.42704	0.0152228	0.69464	-0.00549334
ENSMUSG00000103436.1	Gm36995	351.006	0.413265	0.170324	2.42635	0.0152516	0.69464	0.0080803
ENSMUSG00000021470.19	Ercc6l2	618.01	-0.193855	0.0799492	-2.42472	0.0153201	0.69464	-0.0048372
ENSMUSG00000045053.2	Kcng3	77.8993	-0.772118	0.318444	-2.42466	0.0153227	0.69464	-0.0142087
ENSMUSG00000085511.1	Gm11738	6.09893	2.042	0.842899	2.42259	0.0154104	0.697	0.0185929
ENSMUSG00000025572.17	Tmc6	222.312	0.596856	0.24679	2.41848	0.0155856	0.703296	0.0110057
ENSMUSG00000028527.18	Ak4	1969.67	-0.254866	0.105435	-2.41729	0.0156365	0.703965	-0.00569831
ENSMUSG00000019848.14	Popdc3	100.727	-0.590921	0.244817	-2.41373	0.0157902	0.705217	-0.0108
ENSMUSG00000026991.20	Pkp4	6677.03	-0.195426	0.0809383	-2.41451	0.0157565	0.705217	-0.00476782
ENSMUSG00000032407.14	U2surp	2214.31	-0.148433	0.0615007	-2.41352	0.0157994	0.705217	-0.00390191
ENSMUSG00000056091.12	St3gal5	2219.32	0.225077	0.0932652	2.4133	0.0158086	0.705217	0.00522127
ENSMUSG00000039943.16	Plcb4	624.634	0.346559	0.143679	2.41204	0.0158637	0.70606	0.00689992
ENSMUSG00000020805.14	Slc13a5	215.913	0.525728	0.218699	2.40389	0.0162217	0.70739	0.00949533
ENSMUSG00000022656.15	Nectin3	956.12	-0.326838	0.136037	-2.40257	0.0162804	0.70739	-0.00650677
ENSMUSG00000023235.14	Ccl25	304.224	0.298539	0.124318	2.40141	0.0163321	0.70739	0.00611392
ENSMUSG00000033306.15	Lpp	390.354	-0.241614	0.100583	-2.40213	0.0163001	0.70739	-0.00534642
ENSMUSG00000034462.9	Pkd2	1635	-0.135204	0.0564051	-2.39701	0.0165294	0.70739	-0.00351535
ENSMUSG00000035273.14	Hpse	14.699	1.28109	0.532911	2.40395	0.0162189	0.70739	0.0187791
ENSMUSG00000037279.13	Ovol2	36.8035	1.11814	0.464362	2.4079	0.0160445	0.70739	0.0179596
ENSMUSG00000038860.15	Garnl3	1047.14	0.559642	0.233204	2.39979	0.0164045	0.70739	0.00998252
ENSMUSG00000044835.15	Ankrd45	1334.9	0.246391	0.102384	2.40654	0.0161043	0.70739	0.00546054
ENSMUSG00000047045.17	Tmem164	491.563	0.393002	0.163891	2.39795	0.0164871	0.70739	0.00735379
ENSMUSG00000056260.15	Lrif1	384.208	-0.328406	0.136563	-2.40479	0.0161818	0.70739	-0.0065562
ENSMUSG00000064246.10	Chil1	182.402	0.523463	0.218388	2.39694	0.0165327	0.70739	0.00933105
ENSMUSG00000068794.7	Col28a1	19.7428	1.57974	0.656636	2.4058	0.0161371	0.70739	0.0192646
ENSMUSG00000074918.4	Inafm2	1253.04	-0.192405	0.0801104	-2.40175	0.0163167	0.70739	-0.00460245
ENSMUSG00000097743.1	Gm16973	123.937	0.410395	0.170983	2.40021	0.0163855	0.70739	0.00763614
ENSMUSG00000103144.1	Pcdhga1	315.3	0.529794	0.220722	2.40028	0.0163825	0.70739	0.0094958
ENSMUSG00000110020.1	Gm45441	88.2351	0.554881	0.231175	2.40026	0.0163834	0.70739	0.00991193
ENSMUSG00000113120.1	E330035G20Rik	4.0249	3.09385	1.2909	2.39666	0.0165452	0.70739	0.0137991
ENSMUSG00000013367.5	Iglon5	584.078	0.355132	0.148388	2.39326	0.0166993	0.7118	0.00676699
ENSMUSG00000020265.16	Sumo3	2320.26	0.198507	0.0829606	2.39278	0.0167212	0.7118	0.00461964
ENSMUSG00000020992.5	4930512B01Rik	7.09815	1.87979	0.786335	2.39057	0.0168222	0.714055	0.0180068
ENSMUSG00000044288.6	Cnr1	5609.1	-0.1914	0.0801068	-2.38931	0.0168799	0.714055	-0.00447746
ENSMUSG00000058019.13	Ces5a	13.5443	1.20907	0.506051	2.38923	0.0168838	0.714055	0.0178815
ENSMUSG00000039518.7	Cdsn	16.3875	1.27048	0.532141	2.38749	0.016964	0.715897	0.0181127
ENSMUSG00000082809.3	Gm14150	36.2567	-1.4708	0.616579	-2.38543	0.0170593	0.718368	-0.0184907
ENSMUSG00000015377.10	Dennd6b	1748.06	0.2723	0.11479	2.37217	0.0176842	0.72136	0.00544433
ENSMUSG00000020524.16	Gria1	22279	-0.247791	0.104286	-2.37608	0.0174978	0.72136	-0.00516563
ENSMUSG00000024871.11	Doc2g	69.0551	0.564776	0.237848	2.37452	0.0175716	0.72136	0.00958835
ENSMUSG00000025060.15	Slk	2701.54	-0.10877	0.0457602	-2.37695	0.0174565	0.72136	-0.00283738
ENSMUSG00000026841.7	Fibcd1	3196.16	-0.36755	0.15436	-2.38113	0.0172596	0.72136	-0.0067745
ENSMUSG00000027419.9	Pcsk2	6828.17	0.162194	0.0683604	2.37263	0.017662	0.72136	0.00386056
ENSMUSG00000028813.2	CK137956	23.7071	0.995104	0.41805	2.38035	0.0172963	0.72136	0.0158844
ENSMUSG00000039850.16	Endov	1020.37	0.193592	0.0813648	2.37931	0.017345	0.72136	0.00442639
ENSMUSG00000041241.12	Mul1	952.924	0.171655	0.0723381	2.37296	0.0176463	0.72136	0.00402395
ENSMUSG00000042042.14	Csgalnact2	374.043	-0.241157	0.101343	-2.37962	0.0173306	0.72136	-0.00511186
ENSMUSG00000042425.18	Frmpd3	1355.48	-0.212925	0.0896979	-2.3738	0.017606	0.72136	-0.00466535
ENSMUSG00000085558.7	4930412C18Rik	47.4289	0.749434	0.314571	2.3824	0.0172003	0.72136	0.0127175
ENSMUSG00000089997.2	1810020O05Rik	71.2237	0.549183	0.231307	2.37426	0.0175841	0.72136	0.00933572
ENSMUSG00000113986.1	Gm31333	5.82285	1.98588	0.836202	2.37487	0.0175549	0.72136	0.017092
ENSMUSG00000115360.1	Gm48932	75.4346	0.639579	0.269338	2.37463	0.0175664	0.72136	0.0107941
ENSMUSG00000033715.15	Akr1c14	36.5794	-0.727342	0.306863	-2.37025	0.0177763	0.723232	-0.0120828
ENSMUSG00000094377.1	Gm24407	15.7331	1.54238	0.650885	2.36967	0.0178041	0.723232	0.0179132
ENSMUSG00000035828.11	Pim3	589.889	-0.294847	0.124532	-2.36764	0.0179018	0.725692	-0.00568079
ENSMUSG00000109887.1	Gm28756	53.0987	-0.582245	0.24603	-2.36656	0.0179541	0.726303	-0.00971824
ENSMUSG00000026667.14	Uhmk1	9125.1	-0.103511	0.0437959	-2.36349	0.0181035	0.730835	-0.00266196
ENSMUSG00000031283.16	Chrdl1	131.606	0.615321	0.26078	2.35954	0.0182976	0.732044	0.0101053
ENSMUSG00000046182.8	Gsg1l	915.212	0.547751	0.232133	2.35964	0.0182925	0.732044	0.00905619
ENSMUSG00000071302.10	2610044O15Rik8	323.011	-0.2952	0.125134	-2.35907	0.0183208	0.732044	-0.00559257
ENSMUSG00000092260.7	Zfp963	85.549	-0.512206	0.217076	-2.35957	0.0182961	0.732044	-0.00851475
ENSMUSG00000104708.1	Gm42503	13.3604	1.19082	0.50463	2.35979	0.0182854	0.732044	0.0167487
ENSMUSG00000049739.10	Zfp646	744.937	-0.247854	0.105164	-2.35684	0.0184311	0.73495	-0.0049793
ENSMUSG00000034796.14	Cpne7	6755.55	-0.378329	0.160925	-2.35096	0.018725	0.745147	-0.00653098
ENSMUSG00000031392.18	Irak1	1246.02	0.207427	0.0883373	2.34812	0.0188684	0.748285	0.00436721
ENSMUSG00000044676.10	Zfp612	1287.33	0.204893	0.0872966	2.34709	0.0189208	0.748285	0.00432363
ENSMUSG00000049699.4	Ucn2	7.41498	3.87252	1.64975	2.34733	0.0189083	0.748285	0.0113917
ENSMUSG00000090121.10	Abhd12b	9.09968	1.99717	0.851173	2.34638	0.018957	0.748285	0.0161143
ENSMUSG00000033943.15	Mga	2037.67	-0.163389	0.06973	-2.34317	0.0191209	0.751717	-0.00367345
ENSMUSG00000080902.1	Ywhaq-ps3	34.0449	-0.860195	0.367059	-2.34348	0.0191049	0.751717	-0.0132737
ENSMUSG00000107134.1	Gm42528	107.427	0.432213	0.184744	2.33953	0.0193081	0.757554	0.00708529
ENSMUSG00000028398.8	Dmac1	366.622	-0.249321	0.106734	-2.3359	0.0194962	0.762572	-0.00480309
ENSMUSG00000035164.8	Zc3h12c	404.783	-0.260757	0.111648	-2.33553	0.0195156	0.762572	-0.0049385
ENSMUSG00000090602.3	Gm5611	4.6661	-4.47479	1.91655	-2.33481	0.0195531	0.762572	-0.0109287
ENSMUSG00000113688.1	A930027P06Rik	21.5612	0.952714	0.408236	2.33373	0.0196096	0.763253	0.0140643
ENSMUSG00000039849.6	Pcif1	1262.79	0.164454	0.0705339	2.33155	0.0197242	0.766184	0.00361222
ENSMUSG00000041046.7	Ramp3	86.7098	0.810747	0.348445	2.32676	0.0199781	0.771448	0.0122356
ENSMUSG00000092558.3	Med20	710.325	0.217885	0.0936019	2.32778	0.0199237	0.771448	0.00433966
ENSMUSG00000118369.1	Gm30541	28.2444	1.09641	0.471067	2.3275	0.0199388	0.771448	0.0151291
ENSMUSG00000027996.13	Sfrp2	29.0705	-1.33849	0.576023	-2.32368	0.0201426	0.774309	-0.0161321
ENSMUSG00000028555.15	Ttc39a	47.5302	0.638397	0.274716	2.32384	0.0201341	0.774309	0.00977914
ENSMUSG00000040855.15	Reps2	6241.79	-0.131029	0.0564014	-2.32315	0.0201711	0.774309	-0.00299911
ENSMUSG00000044772.2	Sntn	19.3594	-1.45231	0.625388	-2.32226	0.0202189	0.774621	-0.0162654
ENSMUSG00000021065.16	Fut8	1387.18	-0.186662	0.0804115	-2.32133	0.0202689	0.775019	-0.00387145
ENSMUSG00000072944.11	Nup62cl	5.42876	-2.17507	0.937462	-2.32016	0.020332	0.775913	-0.0147317
ENSMUSG00000018470.8	Kcnab3	663.303	0.446652	0.192849	2.31607	0.0205544	0.776812	0.00696628
ENSMUSG00000024817.13	Uhrf2	1124.46	-0.166729	0.0719757	-2.31646	0.0205334	0.776812	-0.00354786
ENSMUSG00000045333.15	Zfp423	383.825	-0.366258	0.158039	-2.31752	0.0204753	0.776812	-0.00598866
ENSMUSG00000048109.10	Rbm15	396.006	-0.230317	0.0993444	-2.31837	0.0204293	0.776812	-0.00441843
ENSMUSG00000078838.3	Gm17382	26.0603	0.934889	0.40358	2.31649	0.0205317	0.776812	0.0134198
ENSMUSG00000039911.13	Spsb1	477.087	0.404413	0.174771	2.31397	0.0206696	0.779659	0.00640715
ENSMUSG00000004567.16	Mcoln1	1430.31	0.193204	0.0836294	2.31024	0.0208751	0.781377	0.00388151
ENSMUSG00000038292.14	Ccdc155	35.2402	0.660431	0.285846	2.31044	0.0208638	0.781377	0.0098471
ENSMUSG00000050321.3	Neto1	4276.64	-0.261672	0.113197	-2.31164	0.0207973	0.781377	-0.00473213
ENSMUSG00000061086.12	Myl4	47.5204	0.821387	0.355359	2.31143	0.0208094	0.781377	0.0120129
ENSMUSG00000022097.4	Sftpc	10.7035	1.80455	0.783329	2.30369	0.0212401	0.781565	0.0153341
ENSMUSG00000030047.14	Arhgap25	84.3228	0.713443	0.309204	2.30736	0.0210349	0.781565	0.0105226
ENSMUSG00000030779.16	Rbbp6	2240.38	-0.121865	0.0528152	-2.30739	0.0210333	0.781565	-0.00275559
ENSMUSG00000040618.7	Pck2	728.799	-0.326583	0.141762	-2.30374	0.0212371	0.781565	-0.00538707
ENSMUSG00000042367.12	Gjb3	3.23337	-3.49156	1.51522	-2.30432	0.0212046	0.781565	-0.0110016
ENSMUSG00000044067.7	Gpr22	2170.51	-0.219336	0.0951911	-2.30416	0.0212137	0.781565	-0.00417026
ENSMUSG00000047281.3	Sfn	46.5567	0.627191	0.272029	2.3056	0.021133	0.781565	0.0092928
ENSMUSG00000058897.18	Col25a1	2068.93	-0.319587	0.138458	-2.30818	0.020989	0.781565	-0.00535309
ENSMUSG00000069053.11	Uba1y	4.80097	4.69308	2.03426	2.30703	0.0210534	0.781565	0.0104778
ENSMUSG00000005089.15	Slc1a2	70098.6	-0.173736	0.0754848	-2.3016	0.0213577	0.784414	-0.00355389
ENSMUSG00000095403.8	Gm21092	123.543	0.383242	0.166597	2.30041	0.0214248	0.785401	0.00599762
ENSMUSG00000051652.4	Lrrc3	202.629	0.372141	0.161995	2.29723	0.0216056	0.789711	0.00583426
ENSMUSG00000078485.3	Plekhn1	1255.18	0.154331	0.0671902	2.29692	0.0216232	0.789711	0.00323889
ENSMUSG00000074212.7	Dnajb14	3592.91	-0.119698	0.0521702	-2.29437	0.0217694	0.793569	-0.00265659
ENSMUSG00000005864.7	Cnga2	6.71547	1.67313	0.738814	2.26462	0.0235363	0.794553	0.0144374
ENSMUSG00000011837.4	Snapc2	447.025	0.25277	0.112294	2.25096	0.0243878	0.794553	0.0041399
ENSMUSG00000016503.18	Gtf3a	345.327	-0.232617	0.103428	-2.24908	0.0245074	0.794553	-0.00391412
ENSMUSG00000017418.14	Arl5b	699.771	-0.219966	0.0959749	-2.29191	0.0219106	0.794553	-0.00408436
ENSMUSG00000017713.9	Tha1	87.1484	0.446132	0.195235	2.28511	0.0223066	0.794553	0.00657271
ENSMUSG00000020883.18	Fbxl20	1961.05	0.150986	0.066624	2.26625	0.0234363	0.794553	0.00301781
ENSMUSG00000021047.7	Nova1	1150.61	0.28777	0.127206	2.26223	0.0236831	0.794553	0.00459043
ENSMUSG00000021700.10	Rab3c	11250.3	-0.189594	0.0841956	-2.25183	0.0243332	0.794553	-0.00344582
ENSMUSG00000021913.8	Ogdhl	2107.75	0.235195	0.103637	2.26942	0.0232429	0.794553	0.00409014
ENSMUSG00000022525.13	Plaat1	319.047	0.335421	0.146609	2.28786	0.0221455	0.794553	0.00532715
ENSMUSG00000022753.15	Tmem30c	21.4912	0.951124	0.417405	2.27866	0.0226872	0.794553	0.0126306
ENSMUSG00000023232.17	Serinc2	186.195	0.789355	0.351382	2.24643	0.0246767	0.794553	0.0102802
ENSMUSG00000023452.19	Pisd	1183.78	0.182585	0.0808246	2.25903	0.0238816	0.794553	0.00340371
ENSMUSG00000024042.7	Sik1	228.773	-0.549928	0.242813	-2.26482	0.0235238	0.794553	-0.0076187
ENSMUSG00000024073.16	Birc6	4389.95	-0.108122	0.0473216	-2.28484	0.0223221	0.794553	-0.00241384
ENSMUSG00000024357.10	Sil1	339.496	0.2903	0.128628	2.25691	0.0240139	0.794553	0.00457195
ENSMUSG00000025083.18	Afap1l2	248.944	-0.322687	0.142836	-2.25914	0.0238747	0.794553	-0.00492266
ENSMUSG00000025940.6	Tmem70	748.704	-0.196679	0.0861162	-2.28388	0.0223784	0.794553	-0.00374185
ENSMUSG00000026062.12	Slc9a2	830.279	-0.406883	0.180446	-2.25488	0.024141	0.794553	-0.00577641
ENSMUSG00000026154.4	Sdhaf4	322.557	0.298508	0.130758	2.28291	0.0224356	0.794553	0.00488268
ENSMUSG00000026344.9	Lypd1	1804.36	-0.419916	0.183178	-2.29239	0.0218833	0.794553	-0.00634091
ENSMUSG00000026972.15	Arrdc1	151.782	0.38676	0.172069	2.2477	0.0245953	0.794553	0.00548466
ENSMUSG00000027204.13	Fbn1	369.182	-0.256353	0.112095	-2.28693	0.0222	0.794553	-0.00446116
ENSMUSG00000027217.13	Tspan18	515.441	-0.344277	0.151387	-2.27416	0.0229566	0.794553	-0.0052893
ENSMUSG00000029672.16	Fam3c	1103.22	0.193465	0.0851617	2.27174	0.0231023	0.794553	0.00362025
ENSMUSG00000030093.7	Wnt7a	282.215	-0.449335	0.200032	-2.24632	0.0246836	0.794553	-0.00616277
ENSMUSG00000030209.14	Grin2b	18953.1	-0.17781	0.0784719	-2.26591	0.0234566	0.794553	-0.0033847
ENSMUSG00000030218.2	Mgp	289.363	-0.575883	0.254523	-2.2626	0.0236603	0.794553	-0.00792107
ENSMUSG00000030246.12	Ldhb	6400.96	0.172016	0.0765542	2.24699	0.0246409	0.794553	0.00319856
ENSMUSG00000030322.12	Mbd4	268.334	0.301419	0.132489	2.27504	0.0229035	0.794553	0.00484317
ENSMUSG00000031289.10	Il13ra2	5.87842	-2.42556	1.0709	-2.26498	0.023514	0.794553	-0.012538
ENSMUSG00000031295.13	Phka2	1003.27	0.261238	0.114469	2.28218	0.0224789	0.794553	0.00447557
ENSMUSG00000032202.11	Rab27a	251.399	-0.286458	0.127508	-2.24658	0.0246666	0.794553	-0.0044486
ENSMUSG00000033214.10	Slitrk5	1809.97	-0.164528	0.0718578	-2.28963	0.0220428	0.794553	-0.00334703
ENSMUSG00000034452.7	Slc24a1	6.46286	2.25092	0.985088	2.28499	0.0223133	0.794553	0.0135426
ENSMUSG00000034684.12	Sema3f	128.524	0.891681	0.39636	2.24967	0.0244698	0.794553	0.0114139
ENSMUSG00000035754.8	Wdr18	1252.46	0.160316	0.0709922	2.25821	0.0239324	0.794553	0.00310624
ENSMUSG00000036093.7	Arl5a	2549.69	-0.109938	0.0489372	-2.24651	0.0246713	0.794553	-0.00229514
ENSMUSG00000038593.18	Tctn1	617.779	0.205341	0.0902773	2.27456	0.0229322	0.794553	0.00378418
ENSMUSG00000039457.4	Ppl	184.76	0.408722	0.179551	2.27635	0.022825	0.794553	0.00602733
ENSMUSG00000044702.13	Palb2	34.7266	0.684687	0.301811	2.26859	0.023293	0.794553	0.00942333
ENSMUSG00000045349.15	Sh2d5	1729.33	0.37213	0.163188	2.28038	0.0225851	0.794553	0.00565589
ENSMUSG00000046991.12	Wdr27	42.7649	0.58023	0.257909	2.24974	0.0244653	0.794553	0.00779335
ENSMUSG00000047604.3	Frat2	169.948	-0.44556	0.197399	-2.25716	0.0239981	0.794553	-0.00624026
ENSMUSG00000048387.8	Osr1	53.7322	-0.851122	0.372234	-2.28652	0.0222237	0.794553	-0.011797
ENSMUSG00000049281.16	Scn3b	5221.12	-0.220783	0.0975201	-2.26397	0.0235759	0.794553	-0.00388969
ENSMUSG00000051606.5	2010001K21Rik	23.2773	-1.37714	0.606342	-2.27122	0.0231337	0.794553	-0.0146244
ENSMUSG00000052013.15	Btla	17.8137	1.01085	0.445742	2.26779	0.0233419	0.794553	0.0128722
ENSMUSG00000052374.16	Actn2	305.053	-0.448281	0.197996	-2.26409	0.0235683	0.794553	-0.00635114
ENSMUSG00000054499.9	Dedd2	545.663	0.208695	0.0921682	2.26428	0.0235569	0.794553	0.0037533
ENSMUSG00000054555.11	Adam12	202.534	-0.528495	0.235117	-2.24779	0.0245893	0.794553	-0.00712283
ENSMUSG00000055485.6	Soga1	1026.95	-0.218412	0.0957232	-2.2817	0.0225071	0.794553	-0.00399007
ENSMUSG00000058886.9	Deaf1	963.585	0.230257	0.101455	2.26955	0.0232348	0.794553	0.00403631
ENSMUSG00000058966.13	Fam57b	1458.84	0.140104	0.0620903	2.25646	0.0240421	0.794553	0.00280731
ENSMUSG00000059852.7	Kcng2	448.415	-0.400305	0.175225	-2.28452	0.0223408	0.794553	-0.00602015
ENSMUSG00000061601.15	Pclo	9425.45	-0.125526	0.0549321	-2.2851	0.0223067	0.794553	-0.00271347
ENSMUSG00000062014.13	Gmfb	4812.87	-0.152217	0.0675498	-2.25341	0.0242335	0.794553	-0.00296771
ENSMUSG00000062257.13	Opcml	5883.9	-0.124557	0.0552924	-2.2527	0.024278	0.794553	-0.00255181
ENSMUSG00000064281.7	Rpl19-ps1	5.3461	-2.93058	1.28875	-2.27397	0.0229679	0.794553	-0.0114294
ENSMUSG00000068270.15	Shroom4	201.164	-0.30943	0.137479	-2.25075	0.0244017	0.794553	-0.00471408
ENSMUSG00000072674.10	Plac9b	37.2246	-0.886794	0.388756	-2.28111	0.0225421	0.794553	-0.012059
ENSMUSG00000074102.4	Rbm15b	1139.72	-0.171139	0.0761825	-2.24644	0.0246758	0.794553	-0.00318423
ENSMUSG00000074575.4	Kcng1	915.571	-0.361718	0.158111	-2.28775	0.0221521	0.794553	-0.00561614
ENSMUSG00000075224.10	Lrrc55	467.952	0.403965	0.176779	2.28514	0.0223045	0.794553	0.00606953
ENSMUSG00000079685.10	Ulbp1	7.20265	1.92959	0.847345	2.27722	0.0227734	0.794553	0.0142694
ENSMUSG00000085363.1	Gm15478	11.0874	-1.7844	0.793633	-2.2484	0.0245509	0.794553	-0.0138186
ENSMUSG00000096349.1	Gm22513	164.385	0.930421	0.41167	2.26011	0.0238142	0.794553	0.012008
ENSMUSG00000099492.1	Gm5525	3.93118	-2.59967	1.15018	-2.26024	0.0238065	0.794553	-0.011953
ENSMUSG00000100586.2	Vmn1r90	21.5729	1.17506	0.515576	2.27913	0.0226594	0.794553	0.0142068
ENSMUSG00000106917.1	Gm7832	25.5173	-0.848339	0.376195	-2.25505	0.0241301	0.794553	-0.0110904
ENSMUSG00000116594.1	Gm49601	1205.63	-0.259794	0.114248	-2.27394	0.0229693	0.794553	-0.00439285
ENSMUSG00000027895.10	Kcnc4	1668.88	0.303822	0.135339	2.24489	0.0247749	0.794706	0.00460843
ENSMUSG00000038048.8	Cntnap5c	349.414	-0.403804	0.179921	-2.24434	0.0248104	0.794706	-0.00563442
ENSMUSG00000110125.1	Gm33148	24.164	0.891999	0.397369	2.24476	0.0247834	0.794706	0.0113128
ENSMUSG00000020427.11	Igfbp3	358.775	-0.343315	0.153063	-2.24296	0.0248992	0.795994	-0.00498825
ENSMUSG00000075528.13	Aarsd1	800.414	-0.2024	0.0902584	-2.24245	0.0249321	0.795994	-0.0035372
ENSMUSG00000049001.5	Ndnf	688.168	-0.356261	0.159011	-2.24047	0.0250602	0.798258	-0.00509741
ENSMUSG00000073418.4	C4b	2354.33	0.441337	0.197017	2.2401	0.0250847	0.798258	0.00600419
ENSMUSG00000052293.14	Taf9	228.033	0.504535	0.225477	2.23763	0.0252449	0.801214	0.00670742
ENSMUSG00000073739.3	Gm16287	25.0274	1.00516	0.449252	2.23741	0.0252596	0.801214	0.0121112
ENSMUSG00000109097.1	Gm29683	21.9379	-1.11203	0.497323	-2.23604	0.0253495	0.802761	-0.0127672
ENSMUSG00000023175.15	Bsg	8260.17	0.171759	0.0770162	2.23017	0.0257365	0.803513	0.00310155
ENSMUSG00000024558.12	Mapk4	1166.2	0.217975	0.0976539	2.23212	0.0256073	0.803513	0.00364234
ENSMUSG00000028420.13	Tmem38b	276.773	-0.30628	0.137279	-2.23108	0.0256758	0.803513	-0.00451916
ENSMUSG00000029828.4	4921507P07Rik	12.9711	1.19445	0.535615	2.23006	0.0257433	0.803513	0.0130137
ENSMUSG00000054459.8	Vsnl1	9722.25	0.180247	0.0806712	2.23434	0.0254604	0.803513	0.00322875
ENSMUSG00000061461.11	Smim20	341.611	0.219661	0.0984908	2.23027	0.0257294	0.803513	0.00364827
ENSMUSG00000075419.4	Dolk	369.904	0.263839	0.118289	2.23045	0.0257174	0.803513	0.00409945
ENSMUSG00000099876.1	Gm29650	29.4112	6.72277	3.00926	2.23403	0.0254811	0.803513	0.0112662
ENSMUSG00000105643.1	Gm42611	16.2509	-0.982981	0.440678	-2.23061	0.0257071	0.803513	-0.0117915
ENSMUSG00000031750.15	Il34	817.538	-0.19435	0.0872267	-2.2281	0.0258737	0.806159	-0.00335736
ENSMUSG00000103492.1	Gm37412	23.8182	0.89828	0.40326	2.22755	0.0259106	0.806159	0.0110147
ENSMUSG00000020253.15	Ppm1m	345.137	0.380979	0.171086	2.22683	0.0259588	0.806273	0.00522399
ENSMUSG00000028926.15	Cdk14	6373.74	-0.150324	0.0675233	-2.22626	0.0259968	0.806273	-0.00280497
ENSMUSG00000022791.19	Tnk2	4883.06	0.179026	0.080516	2.22349	0.0261829	0.807782	0.00315288
ENSMUSG00000024101.15	Washc1	649.047	0.179564	0.0807379	2.22404	0.0261459	0.807782	0.00316233
ENSMUSG00000031302.16	Nlgn3	2781.86	-0.155096	0.0697664	-2.22307	0.0262109	0.807782	-0.00285258
ENSMUSG00000072872.3	Rybp	1411.15	-0.136938	0.0615623	-2.22439	0.0261224	0.807782	-0.00261181
ENSMUSG00000021278.7	Amn	65.7544	0.678473	0.305591	2.2202	0.0264051	0.811002	0.00855671
ENSMUSG00000027864.9	Ptgfrn	418.533	0.495776	0.223518	2.21806	0.0265509	0.811002	0.00637789
ENSMUSG00000029456.12	Acad10	93.6167	0.454392	0.204878	2.21786	0.0265644	0.811002	0.00591326
ENSMUSG00000048967.16	Yjefn3	143.107	0.383339	0.17274	2.21917	0.0264753	0.811002	0.00517717
ENSMUSG00000086822.2	5330413P13Rik	69.2266	0.534893	0.241093	2.21862	0.0265128	0.811002	0.00683603
ENSMUSG00000087480.1	Gm15910	3.93333	2.26535	1.02118	2.21837	0.0265299	0.811002	0.0119313
ENSMUSG00000015002.18	Efr3a	4379.13	0.138681	0.0625582	2.21682	0.0266352	0.81189	0.00260256
ENSMUSG00000030688.15	Stard10	385.188	0.30404	0.137189	2.21622	0.0266766	0.81189	0.0043794
ENSMUSG00000038388.14	Mpp6	629.778	-0.216386	0.0977043	-2.2147	0.0267805	0.813686	-0.00351454
ENSMUSG00000050334.12	C130071C03Rik	1621.74	0.16305	0.0736473	2.21393	0.0268338	0.813686	0.00290815
ENSMUSG00000066687.5	Zbtb16	1556.27	-0.280281	0.126621	-2.21354	0.0268605	0.813686	-0.00413396
ENSMUSG00000084159.1	Gm12696	11.6741	-1.85978	0.840607	-2.21243	0.026937	0.814741	-0.0127687
ENSMUSG00000101609.2	Kcnq1ot1	1025.24	-0.204781	0.092587	-2.21177	0.0269828	0.814865	-0.00337457
ENSMUSG00000046442.4	Ppm1e	10255.4	-0.194636	0.0880315	-2.21098	0.0270373	0.81525	-0.00326028
ENSMUSG00000003226.7	Ranbp2	3844.22	-0.136927	0.0620012	-2.20846	0.0272119	0.818683	-0.00254203
ENSMUSG00000022357.2	Klhl38	10.9956	1.26001	0.57062	2.20813	0.027235	0.818683	0.0127081
ENSMUSG00000049421.13	Zfp260	1700.93	-0.164679	0.0746841	-2.20501	0.0274534	0.822137	-0.00288332
ENSMUSG00000076617.9	Ighm	229.715	0.606012	0.274782	2.20543	0.0274241	0.822137	0.00749953
ENSMUSG00000078906.9	Gm14444	14.6334	1.21439	0.550823	2.20469	0.0274761	0.822137	0.0124795
ENSMUSG00000115406.1	Gm49300	15.9049	0.991124	0.449804	2.20346	0.0275625	0.823461	0.0112708
ENSMUSG00000000876.11	Pxmp4	280.878	0.297211	0.13555	2.19263	0.0283337	0.823829	0.00413813
ENSMUSG00000022468.12	Endou	36.7016	1.12847	0.513214	2.19883	0.0278898	0.823829	0.0119878
ENSMUSG00000025795.8	Rassf3	473.584	0.409096	0.185918	2.20041	0.0277777	0.823829	0.00526485
ENSMUSG00000025980.14	Hspd1	3328.48	-0.137056	0.062405	-2.19623	0.0280752	0.823829	-0.00249188
ENSMUSG00000028779.16	Pef1	1055.21	0.19384	0.0881674	2.19854	0.0279104	0.823829	0.0031813
ENSMUSG00000031660.13	Brd7	944.227	-0.205558	0.0935022	-2.19843	0.0279185	0.823829	-0.00330428
ENSMUSG00000033508.7	Asprv1	33.2545	0.662751	0.302181	2.19323	0.0282908	0.823829	0.00797998
ENSMUSG00000038175.10	Mylip	459.069	-0.205214	0.0932496	-2.2007	0.0277573	0.823829	-0.00331391
ENSMUSG00000038521.17	C1s1	42.769	0.7834	0.356902	2.195	0.0281634	0.823829	0.00930179
ENSMUSG00000041794.13	Myrip	1524.31	0.193432	0.0880857	2.19595	0.0280957	0.823829	0.00316251
ENSMUSG00000058402.14	Zfp420	420.296	-0.241185	0.109935	-2.19389	0.0282431	0.823829	-0.00362913
ENSMUSG00000059003.12	Grin2a	10035.1	-0.231312	0.105253	-2.19767	0.0279729	0.823829	-0.00355801
ENSMUSG00000063687.3	Pcdhb5	203.866	0.312445	0.14212	2.19847	0.0279159	0.823829	0.00432117
ENSMUSG00000076432.13	Ywhaq	8233.64	-0.124854	0.0569392	-2.19276	0.0283249	0.823829	-0.00231273
ENSMUSG00000087022.4	9130024F11Rik	167.398	0.753747	0.343476	2.19447	0.0282017	0.823829	0.00898744
ENSMUSG00000090667.2	Gm765	20.1346	2.06757	0.941247	2.19662	0.0280473	0.823829	0.0119483
ENSMUSG00000108737.1	BC060293	12.5657	1.10936	0.505757	2.19347	0.0282738	0.823829	0.0117753
ENSMUSG00000112466.1	Gm29674	22.3628	0.982504	0.446217	2.20185	0.0276758	0.823829	0.0111756
ENSMUSG00000030270.11	Cpne9	454.493	0.4813	0.219574	2.19197	0.0283815	0.823992	0.00593585
ENSMUSG00000032356.12	Rasgrf1	11814	-0.168558	0.076965	-2.19006	0.0285196	0.8249	-0.00285516
ENSMUSG00000040732.20	Erg	100.287	0.407385	0.186074	2.18937	0.0285697	0.8249	0.00514721
ENSMUSG00000044876.15	Zfp444	613.182	0.181506	0.0829095	2.18921	0.0285817	0.8249	0.00299696
ENSMUSG00000058248.12	Kcnh1	1378.76	0.221031	0.100925	2.19006	0.0285195	0.8249	0.00341095
ENSMUSG00000036826.14	Igflr1	4.16259	3.44745	1.57573	2.18784	0.0286812	0.825334	0.0091164
ENSMUSG00000041673.12	Lrrc18	12.3493	-1.58291	0.723448	-2.18801	0.0286691	0.825334	-0.0125535
ENSMUSG00000038539.15	Atf5	510.218	-0.299646	0.137014	-2.18697	0.0287448	0.825947	-0.00411911
ENSMUSG00000024594.9	Prrc1	681.068	0.202579	0.092714	2.18499	0.0288897	0.82799	0.00319721
ENSMUSG00000073753.4	Gm10571	7.32779	-1.59319	0.729201	-2.18484	0.0289006	0.82799	-0.0124739
ENSMUSG00000097960.1	A330074K22Rik	89.4034	0.45076	0.206516	2.18269	0.0290585	0.831294	0.00552258
ENSMUSG00000035852.11	Misp	13.5584	1.35991	0.62333	2.18168	0.0291332	0.832212	0.0123068
ENSMUSG00000020175.15	Rab36	851.699	0.235509	0.108048	2.17968	0.0292813	0.832804	0.0034869
ENSMUSG00000032238.17	Rora	1280.41	0.319623	0.146643	2.1796	0.0292872	0.832804	0.00424462
ENSMUSG00000053950.10	Adnp2	701.78	-0.189965	0.087141	-2.17997	0.0292596	0.832804	-0.00303956
ENSMUSG00000079484.12	Phyhd1	237.955	0.286332	0.131399	2.1791	0.0293244	0.832804	0.00394423
ENSMUSG00000040420.15	Cdh18	205.924	0.447641	0.2056	2.17724	0.0294625	0.835511	0.00543901
ENSMUSG00000074264.12	Amy1	567.395	0.301116	0.138388	2.17588	0.0295646	0.837193	0.00405294
ENSMUSG00000017978.18	Cadps2	2185.37	-0.285539	0.131365	-2.17364	0.0297325	0.840729	-0.00389979
ENSMUSG00000048406.5	B330016D10Rik	32.7959	-0.711166	0.327276	-2.17298	0.0297815	0.840897	-0.00821458
ENSMUSG00000005583.16	Mef2c	4282.08	0.818084	0.377222	2.16871	0.0301048	0.842226	0.00920232
ENSMUSG00000018339.11	Gpx3	123.649	0.461384	0.212845	2.1677	0.0301818	0.842226	0.00548814
ENSMUSG00000022419.16	Deptor	515.713	0.525414	0.242431	2.16727	0.030214	0.842226	0.00614865
ENSMUSG00000031250.8	Tnmd	6.44391	1.88838	0.86977	2.17112	0.0299221	0.842226	0.0117742
ENSMUSG00000032911.6	Cspg4	511.806	-0.378541	0.174696	-2.16685	0.0302461	0.842226	-0.00467975
ENSMUSG00000034320.14	Slc26a2	295.242	-0.325691	0.150326	-2.16656	0.0302683	0.842226	-0.00420268
ENSMUSG00000034342.9	Cbl	2922.17	-0.139873	0.0644551	-2.17008	0.0300011	0.842226	-0.00242075
ENSMUSG00000038650.15	Rnh1	716.473	0.268012	0.123664	2.16726	0.0302152	0.842226	0.00370321
ENSMUSG00000040321.3	Zfp770	593.751	-0.198858	0.0917652	-2.16703	0.0302323	0.842226	-0.00306228
ENSMUSG00000041633.14	Kctd12b	148.797	-0.342572	0.158151	-2.16611	0.0303027	0.842226	-0.00434855
ENSMUSG00000113960.1	4933412O06Rik	25.6937	-0.788254	0.362996	-2.17152	0.0298915	0.842226	-0.00896715
ENSMUSG00000024008.16	Cpne5	617.158	0.409928	0.189316	2.16531	0.0303641	0.842328	0.00496111
ENSMUSG00000028312.19	Smc2	415.807	-0.28511	0.132171	-2.15713	0.0309955	0.842328	-0.00378597
ENSMUSG00000028567.8	Txndc12	410.081	-0.298102	0.137811	-2.16311	0.0305324	0.842328	-0.00393792
ENSMUSG00000030870.12	Ubfd1	1443.72	-0.148398	0.0687672	-2.15797	0.03093	0.842328	-0.00247466
ENSMUSG00000031618.13	Nr3c2	4269.27	-0.323775	0.150084	-2.1573	0.0309825	0.842328	-0.00411932
ENSMUSG00000035226.5	Rims4	1487.16	0.294284	0.136016	2.16359	0.0304958	0.842328	0.00390809
ENSMUSG00000040472.15	Rabggta	845.569	0.185349	0.0858757	2.15834	0.0309013	0.842328	0.00288152
ENSMUSG00000050534.8	Htr5b	100.645	-0.464413	0.214754	-2.16253	0.030577	0.842328	-0.00547007
ENSMUSG00000054793.8	Cadm4	3989.29	0.149313	0.0690723	2.1617	0.0306416	0.842328	0.00250095
ENSMUSG00000056579.18	Tug1	2899.59	-0.128065	0.0592891	-2.16001	0.0307718	0.842328	-0.00223337
ENSMUSG00000105692.1	Gm43737	216.68	0.303956	0.140908	2.15712	0.0309962	0.842328	0.00394751
ENSMUSG00000106694.1	Gm42894	46.5592	-0.680388	0.314373	-2.16427	0.0304436	0.842328	-0.00777065
ENSMUSG00000107539.1	Gm44790	9.4456	-1.50889	0.699275	-2.1578	0.0309434	0.842328	-0.0118828
ENSMUSG00000108841.1	Frmpd2	63.7599	-0.950029	0.439823	-2.16003	0.0307707	0.842328	-0.0101318
ENSMUSG00000110841.1	Gpx4-ps2	151.753	0.36714	0.169632	2.16433	0.0304391	0.842328	0.00455538
ENSMUSG00000111360.1	Gm38642	17.3051	0.990132	0.458119	2.1613	0.0306721	0.842328	0.0104295
ENSMUSG00000074305.9	Peak1	2407.84	-0.279822	0.12976	-2.15646	0.0310481	0.842567	-0.0037362
ENSMUSG00000030249.15	Abcc9	214.91	0.390099	0.181086	2.15421	0.0312236	0.844982	0.00468408
ENSMUSG00000118219.1	Gm29695	53.5192	0.980407	0.455008	2.1547	0.0311851	0.844982	0.0102428
ENSMUSG00000025648.18	Pfkfb4	321.909	0.28197	0.130945	2.15335	0.0312909	0.845633	0.00373458
ENSMUSG00000032609.12	Klhdc8b	523.736	0.273429	0.127204	2.14953	0.0315921	0.849075	0.00363755
ENSMUSG00000034681.17	Rnps1	2807.81	0.132495	0.0616044	2.15073	0.0314974	0.849075	0.00225484
ENSMUSG00000038403.10	Hjv	5.49982	1.67167	0.777638	2.14968	0.0315805	0.849075	0.0116288
ENSMUSG00000038569.13	Rad9b	128.818	0.383294	0.178266	2.15012	0.031546	0.849075	0.00458978
ENSMUSG00000002032.17	Tmem25	1451.77	0.144657	0.0673244	2.14866	0.0316612	0.849763	0.00239307
ENSMUSG00000026065.8	Slc9a4	478.867	-0.404878	0.188499	-2.14791	0.0317213	0.850208	-0.00476872
ENSMUSG00000066842.18	Hmcn1	172.372	-0.311955	0.145393	-2.1456	0.031905	0.853172	-0.00393735
ENSMUSG00000097587.2	4930578M01Rik	170.52	-0.436335	0.203379	-2.14542	0.0319192	0.853172	-0.00504206
ENSMUSG00000028883.17	Sema3a	132.729	0.804308	0.375101	2.14424	0.0320135	0.85381	0.00869124
ENSMUSG00000078897.10	Gm4724	423.105	-0.33218	0.154932	-2.14403	0.0320304	0.85381	-0.00409774
ENSMUSG00000006522.17	Itih3	546.989	0.50948	0.237783	2.14262	0.0321433	0.855652	0.00573356
ENSMUSG00000091462.2	Gm17084	5.55053	-2.6666	1.24528	-2.14136	0.0322453	0.857198	-0.0095724
ENSMUSG00000028693.15	Nasp	391.846	-0.324271	0.15156	-2.13956	0.0323905	0.859888	-0.00399994
ENSMUSG00000032890.17	Rims3	2056.27	0.637962	0.298372	2.13814	0.0325054	0.861767	0.00699901
ENSMUSG00000093865.7	Lrit3	5.95572	1.8083	0.846068	2.1373	0.0325735	0.862404	0.0112
ENSMUSG00000029524.16	Sirt4	334.992	0.242848	0.113683	2.13619	0.0326641	0.86265	0.0032977
ENSMUSG00000032092.5	Mpzl2	38.7851	-1.34349	0.629066	-2.13569	0.0327051	0.86265	-0.0112814
ENSMUSG00000089917.7	Uckl1	519.027	0.226135	0.10589	2.13556	0.0327153	0.86265	0.00314929
ENSMUSG00000038828.13	Tmem214	1463.3	0.149651	0.0701542	2.13318	0.0329102	0.86662	0.00238896
ENSMUSG00000004730.15	Adgre1	122.856	0.454057	0.213551	2.12622	0.033485	0.873836	0.00504529
ENSMUSG00000025355.7	Mmp19	44.0054	0.768685	0.36129	2.12761	0.0333691	0.873836	0.00812783
ENSMUSG00000026812.16	Tsc1	2175.44	0.147044	0.0691346	2.12692	0.0334265	0.873836	0.00233563
ENSMUSG00000039899.5	Fgl2	78.7621	-0.836079	0.39335	-2.12553	0.033542	0.873836	-0.00867947
ENSMUSG00000039913.12	Pak7	752.75	0.255404	0.120159	2.12555	0.0335404	0.873836	0.00334318
ENSMUSG00000041420.18	Meis3	592.49	0.190402	0.0895262	2.12677	0.033439	0.873836	0.00277963
ENSMUSG00000078350.11	Smim1	231.038	0.379517	0.178506	2.12608	0.0334968	0.873836	0.00437338
ENSMUSG00000115420.1	Rmrp	11.1023	6.24832	2.93498	2.12891	0.0332613	0.873836	0.00900817
ENSMUSG00000023191.9	P3h3	615.904	-0.247446	0.116609	-2.12201	0.0338372	0.880352	-0.00325732
ENSMUSG00000040254.11	Sema3d	201.03	-0.392734	0.185163	-2.12102	0.0339199	0.881331	-0.00445023
ENSMUSG00000000365.9	Rnf17	27.9572	0.784636	0.37048	2.11789	0.0341845	0.883506	0.00813275
ENSMUSG00000021820.18	Camk2g	4541.76	0.269723	0.127318	2.1185	0.0341323	0.883506	0.00341984
ENSMUSG00000056124.5	B4galt6	4515.51	-0.125814	0.0593742	-2.119	0.0340903	0.883506	-0.00206419
ENSMUSG00000070348.5	Ccnd1	1254.29	-0.25538	0.120573	-2.11805	0.0341706	0.883506	-0.0033007
ENSMUSG00000001445.10	Mrpl10	946.409	-0.168054	0.0793712	-2.11732	0.0342331	0.883593	-0.00251942
ENSMUSG00000052301.14	Doc2a	424.441	0.520324	0.245843	2.11649	0.0343033	0.884237	0.0055911
ENSMUSG00000030187.15	Klra2	4.15463	2.15379	1.0182	2.11529	0.0344054	0.885702	0.010151
ENSMUSG00000026193.15	Fn1	1750.95	-0.367402	0.174048	-2.11092	0.0347789	0.885838	-0.00416193
ENSMUSG00000029868.14	Trpv6	33.6612	1.36257	0.645037	2.11239	0.0346529	0.885838	0.0108409
ENSMUSG00000035179.4	Ppp1r32	30.8271	-1.13666	0.537967	-2.11288	0.0346112	0.885838	-0.0102814
ENSMUSG00000039477.16	Tnrc18	2941.61	-0.147656	0.0699853	-2.10981	0.0348745	0.885838	-0.00227783
ENSMUSG00000040225.15	Prrc2c	5658.8	-0.133364	0.063168	-2.11127	0.0347495	0.885838	-0.00212545
ENSMUSG00000055720.10	Ubl7	1166.75	0.154041	0.0730622	2.10836	0.0350001	0.885838	0.0023399
ENSMUSG00000067297.5	Ifit1bl2	15.948	1.00894	0.478279	2.10953	0.0348986	0.885838	0.00961775
ENSMUSG00000069045.11	Ddx3y	642.622	7.11198	3.37297	2.10852	0.0349861	0.885838	0.00973749
ENSMUSG00000071658.5	Gng3	3299.72	0.197759	0.0937805	2.10875	0.0349664	0.885838	0.00276362
ENSMUSG00000073411.12	H2-D1	850.966	0.297801	0.141054	2.11125	0.0347505	0.885838	0.00360149
ENSMUSG00000087230.10	Mroh3	10.4	1.11544	0.527819	2.1133	0.0345749	0.885838	0.0102038
ENSMUSG00000097286.2	Gm26684	40.3944	1.27185	0.601525	2.11438	0.0344826	0.885838	0.0107206
ENSMUSG00000097414.2	B130046B21Rik	89.6268	-0.528085	0.249998	-2.11235	0.0346563	0.885838	-0.00562733
ENSMUSG00000049232.3	Tigd2	271.851	-0.306175	0.145322	-2.10687	0.0351287	0.887532	-0.00364108
ENSMUSG00000074899.6	Sptbn5	52.797	0.71851	0.341086	2.10654	0.0351579	0.887532	0.00739118
ENSMUSG00000027358.6	Bmp2	65.2934	-0.507061	0.240782	-2.10589	0.0352139	0.8878	-0.00536735
ENSMUSG00000020590.16	Snx13	2168.42	-0.121658	0.0577887	-2.10522	0.0352725	0.888131	-0.00197189
ENSMUSG00000027748.11	Trpc4	1098.45	-0.359371	0.170751	-2.10465	0.0353215	0.888219	-0.00405266
ENSMUSG00000020132.10	Rab21	1985.99	-0.137345	0.0652979	-2.10336	0.0354342	0.889305	-0.00214282
ENSMUSG00000041592.16	Sdk2	680	0.33031	0.157066	2.103	0.0354654	0.889305	0.00380792
ENSMUSG00000073940.3	Hbb-bt	399.846	-0.540476	0.257116	-2.10207	0.0355467	0.889305	-0.00564963
ENSMUSG00000091387.2	Gcnt4	189.073	0.542174	0.257884	2.10239	0.0355188	0.889305	0.00566881
ENSMUSG00000017929.13	B4galt5	1168.81	0.181375	0.0863378	2.10076	0.0356616	0.889901	0.00257838
ENSMUSG00000024427.7	Spry4	311.353	-0.312633	0.148786	-2.10122	0.0356218	0.889901	-0.00365728
ENSMUSG00000024330.17	Col11a2	991.728	0.342463	0.163208	2.09832	0.0358768	0.892989	0.00387447
ENSMUSG00000074141.13	Il4i1	13.3176	1.05522	0.502877	2.09837	0.0358728	0.892989	0.00966933
ENSMUSG00000005609.16	Ctr9	1359.5	-0.126019	0.0602678	-2.09098	0.03653	0.895624	-0.0019772
ENSMUSG00000006411.12	Nectin4	179.805	0.339087	0.161824	2.0954	0.0361355	0.895624	0.00382894
ENSMUSG00000032086.12	Bace1	2455.48	-0.105208	0.0502467	-2.09382	0.0362759	0.895624	-0.00174985
ENSMUSG00000035506.16	Slc12a8	22.4703	0.796743	0.38123	2.08993	0.0366244	0.895624	0.00785179
ENSMUSG00000035954.10	Dock4	6625.23	-0.220808	0.105608	-2.09082	0.0365442	0.895624	-0.00287688
ENSMUSG00000036661.14	Dennd3	219.272	0.268687	0.128227	2.0954	0.0361356	0.895624	0.00328128
ENSMUSG00000039611.2	Tmem246	1491.28	-0.145701	0.0696017	-2.09335	0.0363176	0.895624	-0.00219751
ENSMUSG00000040543.16	Pitpnm3	1570.14	0.355911	0.170282	2.09012	0.0366066	0.895624	0.00392822
ENSMUSG00000045691.14	Thtpa	596.473	0.190243	0.0907892	2.09544	0.0361321	0.895624	0.00263635
ENSMUSG00000050765.3	Gm5084	4.56271	2.1431	1.02534	2.09014	0.0366049	0.895624	0.00973428
ENSMUSG00000089759.7	3632454L22Rik	36.6121	0.650878	0.311245	2.09121	0.0365097	0.895624	0.00658605
ENSMUSG00000096199.2	Ptrhd1	249.32	0.25928	0.123808	2.09421	0.0362411	0.895624	0.00320144
ENSMUSG00000103593.1	Gm37352	10.7913	1.50345	0.718446	2.09264	0.0363815	0.895624	0.010554
ENSMUSG00000112621.1	Gm5173	11.8442	-2.44955	1.1718	-2.09042	0.0365797	0.895624	-0.00916654
ENSMUSG00000022148.16	Fyb	82.612	-0.392293	0.187901	-2.08776	0.0368191	0.8959	-0.00420656
ENSMUSG00000038276.12	Asic3	11.2305	1.43088	0.685348	2.08781	0.0368148	0.8959	0.0104363
ENSMUSG00000044847.13	Lsm11	1061.28	-0.248014	0.118716	-2.08913	0.0366956	0.8959	-0.00308655
ENSMUSG00000097146.1	Gm4211	25.1588	0.877775	0.420373	2.08808	0.0367902	0.8959	0.00844375
ENSMUSG00000005952.15	Trpv1	5.7726	2.27396	1.08983	2.08653	0.0369308	0.896189	0.00943
ENSMUSG00000089809.9	Rasgef1b	325.844	0.55081	0.263946	2.08683	0.0369038	0.896189	0.00560493
ENSMUSG00000112358.1	Gm33869	159.691	0.373962	0.179263	2.08611	0.0369685	0.896189	0.0040461
ENSMUSG00000037857.16	Nufip2	1159.29	-0.153557	0.0736422	-2.08517	0.0370537	0.897141	-0.00224849
ENSMUSG00000107428.1	Gm44154	4.0121	2.69153	1.29136	2.08425	0.037137	0.898044	0.00865707
ENSMUSG00000061244.14	Exoc5	1562.78	-0.150264	0.0721164	-2.08364	0.0371933	0.898294	-0.00220991
ENSMUSG00000010461.15	Eya4	153.196	0.382101	0.183513	2.08214	0.0373292	0.898352	0.00408506
ENSMUSG00000015749.12	Anp32e	2552.67	0.115837	0.0556346	2.0821	0.0373336	0.898352	0.00183777
ENSMUSG00000053399.9	Adamts18	38.1	0.790667	0.379698	2.08236	0.03731	0.898352	0.00770275
ENSMUSG00000086188.1	Gm15169	16.8826	1.40777	0.676301	2.08156	0.0373823	0.898415	0.0103038
ENSMUSG00000020286.13	1700093K21Rik	6.17967	1.75277	0.8425	2.08044	0.037485	0.899006	0.0101827
ENSMUSG00000027805.16	Pfn2	10182	-0.0961265	0.0462082	-2.08029	0.0374988	0.899006	-0.00161539
ENSMUSG00000067212.8	H2-T23	191.77	0.496273	0.23882	2.07802	0.0377076	0.902903	0.00502911
ENSMUSG00000045929.8	Gm20715	12.5546	-1.52615	0.735005	-2.07638	0.0378589	0.903206	-0.0102528
ENSMUSG00000097413.2	A830052D11Rik	24.55	0.834312	0.40179	2.07649	0.0378488	0.903206	0.00796403
ENSMUSG00000097532.2	Gm4349	15.8506	0.97136	0.467696	2.07691	0.0378102	0.903206	0.00887802
ENSMUSG00000013593.12	Ndufs2	3429.01	0.12017	0.0579252	2.07458	0.0380258	0.904977	0.00186405
ENSMUSG00000087694.8	A530058N18Rik	83.8758	-0.437625	0.210912	-2.07492	0.0379943	0.904977	-0.00449341
ENSMUSG00000034282.3	Evpl	62.0356	0.533958	0.257652	2.0724	0.038228	0.907383	0.00532084
ENSMUSG00000052769.7	Gm9889	8.12519	1.40768	0.67953	2.07154	0.0383079	0.907383	0.0101219
ENSMUSG00000102632.1	Gm37786	7.35424	1.46761	0.70837	2.07181	0.0382831	0.907383	0.010161
ENSMUSG00000108154.1	Gm44033	23.8365	0.804519	0.388376	2.07149	0.0383127	0.907383	0.00767113
ENSMUSG00000022995.16	Enah	5122.76	-0.14442	0.0697598	-2.07025	0.0384287	0.90857	-0.0021049
ENSMUSG00000058927.6	Gm10053	224.656	0.322842	0.155965	2.06996	0.0384558	0.90857	0.00354861
ENSMUSG00000071317.4	Bves	124.859	-0.360051	0.17404	-2.06878	0.0385664	0.910082	-0.00382425
ENSMUSG00000003746.16	Man1a	1712.36	-0.25651	0.124129	-2.06649	0.0387823	0.911833	-0.00303672
ENSMUSG00000031284.16	Pak3	3680.97	-0.179353	0.08682	-2.0658	0.0388475	0.911833	-0.00241679
ENSMUSG00000038866.15	Zcchc2	636.765	-0.173298	0.0838646	-2.0664	0.0387906	0.911833	-0.00236534
ENSMUSG00000042590.17	Ipo11	1465.93	-0.123215	0.0596531	-2.06552	0.0388739	0.911833	-0.00187072
ENSMUSG00000062931.15	Zfp938	440.813	-0.256371	0.124001	-2.06749	0.0386881	0.911833	-0.00304068
ENSMUSG00000039285.12	Azi2	1449.77	-0.142359	0.0689977	-2.06324	0.0390895	0.915791	-0.00206113
ENSMUSG00000015476.6	Prrt1	3642.34	-0.241638	0.117971	-2.04829	0.0405321	0.916624	-0.00283851
ENSMUSG00000016637.7	Ift27	244.648	0.251256	0.122583	2.04969	0.0403948	0.916624	0.00291579
ENSMUSG00000018822.7	Sfrp5	18.8231	1.65605	0.80762	2.05053	0.0403127	0.916624	0.00974528
ENSMUSG00000020732.13	Rab37	78.7135	0.53284	0.260457	2.04579	0.0407772	0.916624	0.00508636
ENSMUSG00000020899.16	Pfas	842.384	-0.165252	0.0802142	-2.06013	0.0393857	0.916624	-0.00226902
ENSMUSG00000020962.14	Gtf2a1	1218.47	-0.14134	0.0689584	-2.04965	0.040399	0.916624	-0.00200756
ENSMUSG00000025271.13	Pfkfb1	14.7725	1.0375	0.503091	2.06226	0.039183	0.916624	0.00899707
ENSMUSG00000026994.9	Galnt3	91.2541	-0.387515	0.188138	-2.05974	0.0394235	0.916624	-0.00398016
ENSMUSG00000027297.14	Ltk	514.602	0.357531	0.174779	2.04562	0.0407938	0.916624	0.00366394
ENSMUSG00000027985.14	Lef1	110.982	0.493866	0.239976	2.05798	0.0395922	0.916624	0.00484682
ENSMUSG00000028344.12	Invs	405.478	0.211905	0.10354	2.0466	0.040697	0.916624	0.00260648
ENSMUSG00000028756.12	Pink1	7608.17	0.138886	0.067908	2.04521	0.0408341	0.916624	0.00196984
ENSMUSG00000031026.15	Trim66	711.063	0.430476	0.210313	2.04684	0.040674	0.916624	0.00423555
ENSMUSG00000031347.12	Cetn2	631.434	-0.190842	0.0930647	-2.05064	0.0403018	0.916624	-0.00245469
ENSMUSG00000032186.15	Tmod2	13994	-0.102044	0.0496873	-2.05372	0.0400026	0.916624	-0.0016156
ENSMUSG00000033114.11	Slc35d2	11.9168	-1.12711	0.548265	-2.05577	0.0398043	0.916624	-0.00926407
ENSMUSG00000034265.8	Zdhhc14	835.599	-0.208876	0.101793	-2.05197	0.0401728	0.916624	-0.00260552
ENSMUSG00000035456.9	Prdm8	1242.37	-0.276018	0.134178	-2.0571	0.0396769	0.916624	-0.00313307
ENSMUSG00000039079.1	Trhr2	8.75396	1.61856	0.786502	2.05792	0.0395979	0.916624	0.00989591
ENSMUSG00000040836.15	Gpr161	1777.56	-0.228316	0.111222	-2.05279	0.0400926	0.916624	-0.00275941
ENSMUSG00000041674.16	BC006965	24.8536	0.760086	0.370441	2.05184	0.0401849	0.916624	0.00708093
ENSMUSG00000045007.9	Tubg2	719.302	0.191638	0.093344	2.05303	0.0400697	0.916624	0.0024708
ENSMUSG00000046101.16	Mcmdc2	65.7207	0.491107	0.240324	2.04351	0.0410015	0.916624	0.00471183
ENSMUSG00000050737.13	Ptges	81.4217	0.426257	0.207456	2.05469	0.0399092	0.916624	0.00425527
ENSMUSG00000051506.17	Wdfy4	64.6525	0.492134	0.240753	2.04415	0.0409389	0.916624	0.0047253
ENSMUSG00000052748.14	Swt1	216.081	-0.255595	0.124381	-2.05493	0.0398858	0.916624	-0.00297286
ENSMUSG00000052848.7	C130026L21Rik	107.869	-0.36478	0.177102	-2.05972	0.0394252	0.916624	-0.00380409
ENSMUSG00000058625.6	Gm17383	28.4628	-0.772964	0.377337	-2.04847	0.040514	0.916624	-0.00714181
ENSMUSG00000060166.6	Zdhhc8	1822.09	0.155551	0.0755958	2.05767	0.0396222	0.916624	0.00217029
ENSMUSG00000062380.4	Tubb3	5096.55	0.112219	0.0545313	2.05789	0.0396007	0.916624	0.00173303
ENSMUSG00000066975.12	Cryba4	9.32981	1.5084	0.733888	2.05535	0.0398452	0.916624	0.00987791
ENSMUSG00000070524.1	Fcrlb	4.17365	1.95934	0.957381	2.04656	0.0407009	0.916624	0.00932454
ENSMUSG00000070695.4	Cntnap5a	1177.79	0.251145	0.122875	2.04391	0.0409626	0.916624	0.00288763
ENSMUSG00000078636.4	Gm7336	1679.94	0.320645	0.156908	2.04353	0.0410005	0.916624	0.0033828
ENSMUSG00000078816.9	Prkcg	10998.7	-0.230775	0.112692	-2.04784	0.0405757	0.916624	-0.00275567
ENSMUSG00000078958.9	Atp6ap1l	31.6113	1.16208	0.563702	2.06152	0.0392532	0.916624	0.00947559
ENSMUSG00000084989.3	Crocc2	58.8097	-1.15953	0.564211	-2.05513	0.0398667	0.916624	-0.0093625
ENSMUSG00000097789.2	Gm2115	3844.34	-0.351385	0.171094	-2.05375	0.0399995	0.916624	-0.00366651
ENSMUSG00000114045.1	Gm34220	67.8301	-0.481492	0.235026	-2.04868	0.0404936	0.916624	-0.00466967
ENSMUSG00000117254.1	Gm34567	285.904	0.896925	0.436464	2.05498	0.0398809	0.916624	0.00810619
ENSMUSG00000040606.13	Kazn	1257.4	0.202772	0.0992705	2.04262	0.0410904	0.91756	0.00251852
ENSMUSG00000038812.16	Trmt112	375.681	-0.202642	0.0992618	-2.04149	0.0412026	0.919015	-0.00251289
ENSMUSG00000009654.4	Oit3	6.76555	1.63595	0.804223	2.03421	0.0419309	0.919635	0.00948367
ENSMUSG00000018425.18	Dhx40	626.689	-0.203921	0.100272	-2.03368	0.0419835	0.919635	-0.00249135
ENSMUSG00000021127.7	Zfp36l1	714.706	-0.175079	0.0860217	-2.03529	0.0418217	0.919635	-0.00226496
ENSMUSG00000022724.15	Riox2	264.839	-0.254933	0.125035	-2.0389	0.0414604	0.919635	-0.0028914
ENSMUSG00000022960.13	Donson	333.285	-0.226816	0.111216	-2.03942	0.0414079	0.919635	-0.00268884
ENSMUSG00000023826.16	Prkn	303.941	0.246517	0.12114	2.03497	0.0418535	0.919635	0.00281288
ENSMUSG00000035275.14	Raver2	1234.13	-0.294203	0.144243	-2.03963	0.0413871	0.919635	-0.00317374
ENSMUSG00000046318.16	Ccbe1	664.58	-0.319429	0.157056	-2.03385	0.0419669	0.919635	-0.00332164
ENSMUSG00000052504.7	Epha3	354.265	-0.265784	0.130275	-2.04017	0.041333	0.919635	-0.00297501
ENSMUSG00000054814.14	Usp46	3075.75	-0.119257	0.0585423	-2.0371	0.0416399	0.919635	-0.00175137
ENSMUSG00000059456.13	Ptk2b	17167.5	-0.210542	0.103523	-2.03377	0.0419748	0.919635	-0.00254251
ENSMUSG00000060206.11	Zfp462	1532.84	-0.18932	0.0930883	-2.03376	0.0419753	0.919635	-0.00237656
ENSMUSG00000074529.10	Zfp972	3.63381	-2.09838	1.02927	-2.03871	0.0414791	0.919635	-0.00898267
ENSMUSG00000074738.2	Fndc10	570.731	0.220138	0.10802	2.03793	0.0415567	0.919635	0.00263248
ENSMUSG00000086013.1	Gm15706	100.262	0.35917	0.176566	2.0342	0.0419319	0.919635	0.003609
ENSMUSG00000106825.1	2510016D11Rik	19.3374	0.892037	0.437949	2.03685	0.041665	0.919635	0.00783187
ENSMUSG00000056708.5	Ier5	1005.74	0.413164	0.20323	2.03299	0.0420537	0.920142	0.00400745
ENSMUSG00000004364.14	Cul3	2996.89	-0.105857	0.0522042	-2.02775	0.0425859	0.920195	-0.00159359
ENSMUSG00000008129.14	4930432K21Rik	52.0386	0.572879	0.282181	2.03019	0.0423377	0.920195	0.00529973
ENSMUSG00000020067.8	Mypn	39.374	0.843385	0.416048	2.02713	0.0426489	0.920195	0.00739314
ENSMUSG00000022973.18	Synj1	11928.1	-0.126608	0.0623098	-2.03191	0.0421632	0.920195	-0.00181067
ENSMUSG00000027270.14	Lamp5	767.575	0.665355	0.328128	2.02773	0.0425874	0.920195	0.0060545
ENSMUSG00000030551.14	Nr2f2	738.321	-0.507126	0.249832	-2.02986	0.0423704	0.920195	-0.00474282
ENSMUSG00000032604.16	Qars	1025.52	0.143291	0.0706708	2.02758	0.042603	0.920195	0.00195787
ENSMUSG00000032925.16	Itgbl1	158.674	-0.643495	0.317674	-2.02565	0.0428009	0.920195	-0.00585374
ENSMUSG00000036790.5	Slitrk2	930.891	-0.240081	0.118514	-2.02576	0.0427892	0.920195	-0.00272561
ENSMUSG00000041695.2	Kcnj2	324.876	0.349694	0.172309	2.02946	0.0424113	0.920195	0.00351322
ENSMUSG00000070354.13	Evi2	4.85659	2.23308	1.10216	2.0261	0.0427548	0.920195	0.00857689
ENSMUSG00000074978.4	Actg-ps1	4.23035	-2.76316	1.36357	-2.02642	0.0427218	0.920195	-0.00777848
ENSMUSG00000090223.2	Pcp4	1543.74	0.328133	0.16157	2.03091	0.0422642	0.920195	0.0033674
ENSMUSG00000097668.2	Gm26761	4.81725	1.96725	0.970554	2.02694	0.0426684	0.920195	0.00900346
ENSMUSG00000104765.1	Gm43058	4.57194	-1.98048	0.977745	-2.02556	0.0428096	0.920195	-0.00896304
ENSMUSG00000109724.1	Gm18194	41.2638	-0.570292	0.281087	-2.02888	0.0424706	0.920195	-0.00526675
ENSMUSG00000021540.16	Smad5	1071.65	-0.181639	0.0896938	-2.0251	0.0428573	0.920207	-0.00228225
ENSMUSG00000019139.10	Isyna1	546.642	-0.32604	0.161211	-2.02245	0.0431299	0.921466	-0.00330734
ENSMUSG00000022545.13	Ercc4	593.698	0.185061	0.0914555	2.0235	0.0430211	0.921466	0.00230399
ENSMUSG00000031274.16	Col4a5	175.642	0.372738	0.184286	2.02261	0.0431135	0.921466	0.00364073
ENSMUSG00000032939.14	Nup93	467.649	-0.224521	0.111065	-2.02152	0.0432255	0.921466	-0.00259567
ENSMUSG00000085665.1	Gm12059	24.5539	0.7811	0.38643	2.02133	0.043246	0.921466	0.00688926
ENSMUSG00000093392.1	Gm6061	37.4533	-1.46413	0.724064	-2.0221	0.0431662	0.921466	-0.00931125
ENSMUSG00000114995.1	Gm49284	140.386	0.32977	0.16299	2.02325	0.0430477	0.921466	0.00333767
ENSMUSG00000019188.16	H13	1335.96	-0.16629	0.0823008	-2.02052	0.0433295	0.922239	-0.00213912
ENSMUSG00000036552.19	Ermard	447.205	-0.197406	0.0977634	-2.01922	0.0434641	0.924097	-0.00238464
ENSMUSG00000024480.9	Ap3s1	1146.55	-0.159896	0.079229	-2.01815	0.0435758	0.924728	-0.00207669
ENSMUSG00000033880.11	Lgals3bp	377.433	0.380718	0.188658	2.01803	0.0435885	0.924728	0.00367222
ENSMUSG00000024462.17	Gabbr1	16694.6	0.105495	0.0523102	2.01672	0.0437246	0.925519	0.00156475
ENSMUSG00000033080.9	Vsx1	4.21884	-2.04244	1.01326	-2.01571	0.0438303	0.925519	-0.00872312
ENSMUSG00000041135.15	Ripk2	144.222	-0.331042	0.164188	-2.01623	0.0437756	0.925519	-0.00330926
ENSMUSG00000044927.6	H1f10	584.571	-0.260136	0.129056	-2.01569	0.0438329	0.925519	-0.00282095
ENSMUSG00000078495.10	Zfp984	104.894	0.402769	0.199846	2.0154	0.0438626	0.925519	0.00381908
ENSMUSG00000004054.9	Map3k11	538.945	0.200376	0.0995859	2.01209	0.0442105	0.925862	0.0023801
ENSMUSG00000018459.15	Slc13a3	343.411	-0.599642	0.297925	-2.01273	0.044143	0.925862	-0.00537506
ENSMUSG00000027248.13	Pdia3	3389.33	-0.169378	0.0841748	-2.01222	0.044197	0.925862	-0.00213696
ENSMUSG00000032826.19	Ank2	17479.3	-0.0973494	0.0483765	-2.01233	0.0441854	0.925862	-0.00147733
ENSMUSG00000048027.9	Rgmb	2128.43	-0.194245	0.0965296	-2.01228	0.0441904	0.925862	-0.00233435
ENSMUSG00000092837.1	Rpph1	42.1957	1.16757	0.580035	2.01292	0.0441226	0.925862	0.00872929
ENSMUSG00000117712.1	Gm19159	3.59225	2.10516	1.04551	2.01352	0.0440602	0.925862	0.00859631
ENSMUSG00000091071.2	1700030C10Rik	6.80816	1.39285	0.692413	2.01159	0.0442628	0.925965	0.00910338
ENSMUSG00000034910.5	Pygo1	1969.51	-0.174393	0.08675	-2.0103	0.0444	0.927841	-0.00217137
ENSMUSG00000005370.4	Msh6	432.715	-0.193105	0.0963375	-2.00446	0.0450206	0.92807	-0.00229698
ENSMUSG00000020155.2	Kcnmb1	31.2998	-0.844897	0.420976	-2.007	0.0447501	0.92807	-0.00716172
ENSMUSG00000027259.15	Adal	371.851	-0.248282	0.123793	-2.00562	0.0448967	0.92807	-0.00269532
ENSMUSG00000030231.11	Plekha5	1802.77	0.166655	0.0831105	2.00522	0.0449398	0.92807	0.00209132
ENSMUSG00000038014.7	Fam120a	3844.64	-0.092127	0.0459367	-2.00552	0.0449074	0.92807	-0.00141568
ENSMUSG00000038756.13	Ttll6	26.208	-1.2565	0.625729	-2.00806	0.0446368	0.92807	-0.00886568
ENSMUSG00000042364.11	Snx18	574.552	-0.184862	0.0920739	-2.00776	0.0446693	0.92807	-0.00224556
ENSMUSG00000042828.12	Trim72	22.0829	0.908115	0.452065	2.00881	0.0445568	0.92807	0.00756886
ENSMUSG00000054855.13	Rnd1	190.063	0.490163	0.243895	2.00973	0.0444595	0.92807	0.00445788
ENSMUSG00000071984.11	Fndc1	218.79	-0.434222	0.216474	-2.00589	0.0448681	0.92807	-0.00399663
ENSMUSG00000094410.8	Gm38394	2823.83	-0.173922	0.0867575	-2.00469	0.0449964	0.92807	-0.00214853
ENSMUSG00000096256.2	Gm21093	232.612	0.65229	0.325431	2.00439	0.0450284	0.92807	0.00572837
ENSMUSG00000110744.1	Gm5171	11.0798	-1.21959	0.607204	-2.00854	0.0445862	0.92807	-0.00879568
ENSMUSG00000002733.8	Plekha3	853.863	-0.195864	0.0977939	-2.00282	0.0451966	0.929564	-0.00231176
ENSMUSG00000003814.8	Calr	6538.86	-0.121046	0.060451	-2.00238	0.0452436	0.929564	-0.00167967
ENSMUSG00000079426.13	Arpc4	3165.49	-0.128605	0.0642205	-2.00256	0.0452251	0.929564	-0.00175062
ENSMUSG00000063873.10	Slc24a3	4513.44	-0.243879	0.121829	-2.00182	0.045304	0.929826	-0.00264908
ENSMUSG00000029406.15	Pitpnm2	6868.08	0.155404	0.0776716	2.00078	0.0454156	0.930163	0.00198339
ENSMUSG00000038916.7	Soga3	1578.79	-0.144801	0.0723586	-2.00116	0.0453757	0.930163	-0.00189298
ENSMUSG00000035530.13	Eif1	6085.91	-0.142556	0.0713097	-1.99911	0.0455963	0.930242	-0.00186733
ENSMUSG00000036928.14	Stag3	39.141	0.611957	0.306134	1.99899	0.0456099	0.930242	0.00535837
ENSMUSG00000054477.16	Kcnn2	1251.28	-0.179087	0.0895783	-1.99922	0.0455841	0.930242	-0.00217086
ENSMUSG00000092035.8	Peg10	499.372	-0.386122	0.193136	-1.99923	0.0455839	0.930242	-0.00360307
ENSMUSG00000027939.11	Nup210l	21.4973	0.852278	0.426583	1.99792	0.0457252	0.930792	0.00710265
ENSMUSG00000078937.8	Cpt1b	39.6689	0.737286	0.369039	1.99786	0.0457321	0.930792	0.00631795
ENSMUSG00000027833.16	Shox2	14.3892	1.96621	0.984553	1.99706	0.0458183	0.931576	0.00855851
ENSMUSG00000017707.9	Serinc3	5190.47	0.109275	0.0547624	1.99544	0.0459954	0.933244	0.00155271
ENSMUSG00000079501.3	Gm5138	115.739	0.593465	0.297412	1.99543	0.0459959	0.933244	0.00518071
ENSMUSG00000078670.3	Fam174b	601.871	-0.175597	0.0880438	-1.99443	0.0461055	0.934497	-0.00212743
ENSMUSG00000005640.11	Insrr	9.02767	-1.83384	0.919945	-1.99343	0.0462145	0.934768	-0.00866993
ENSMUSG00000049583.15	Grm5	7128.02	-0.212886	0.10678	-1.99369	0.0461863	0.934768	-0.00240154
ENSMUSG00000020522.13	Mfap3	674.556	-0.23814	0.119521	-1.99246	0.0463207	0.93551	-0.00257128
ENSMUSG00000034032.15	Rpap1	471.096	0.207969	0.104391	1.99222	0.046347	0.93551	0.00236108
ENSMUSG00000049515.12	Espnl	5.10792	1.87439	0.941712	1.9904	0.0465468	0.938574	0.00857878
ENSMUSG00000036198.12	Arhgap36	32.2869	1.0783	0.541886	1.98991	0.0466014	0.938705	0.00811471
ENSMUSG00000003476.16	Crhr2	76.6513	0.693577	0.35023	1.98035	0.0476643	0.94072	0.005826
ENSMUSG00000020589.17	Fam49a	5489.38	-0.111854	0.0564203	-1.98251	0.0474222	0.94072	-0.0015475
ENSMUSG00000021692.9	Dimt1	400.441	-0.202446	0.102174	-1.98137	0.0475494	0.94072	-0.00228218
ENSMUSG00000022044.14	Stmn4	3739.44	0.176281	0.0889345	1.98215	0.0474627	0.94072	0.00209235
ENSMUSG00000028080.16	Lrba	980.434	-0.143356	0.0723857	-1.98045	0.0476528	0.94072	-0.00182185
ENSMUSG00000028273.15	Pdlim5	829.409	-0.174994	0.0880445	-1.98757	0.0468596	0.94072	-0.00210011
ENSMUSG00000030774.13	Pak1	6543.53	0.145995	0.0735042	1.98621	0.04701	0.94072	0.00186041
ENSMUSG00000039037.5	St6galnac5	4629	-0.213467	0.107747	-1.98118	0.0475711	0.94072	-0.00235874
ENSMUSG00000040242.14	Fgfr1op2	2109.67	-0.13582	0.0685062	-1.9826	0.0474125	0.94072	-0.00176272
ENSMUSG00000041220.10	Elovl6	1532.01	-0.188775	0.0949565	-1.98802	0.0468099	0.94072	-0.00220622
ENSMUSG00000042604.5	Kcna4	727.863	-0.273326	0.137807	-1.9834	0.0473231	0.94072	-0.00276571
ENSMUSG00000042678.17	Myo15	17.5535	0.883921	0.445911	1.98228	0.0474477	0.94072	0.00711078
ENSMUSG00000043535.13	Setx	2266.84	-0.139216	0.0702981	-1.98036	0.047663	0.94072	-0.00178619
ENSMUSG00000066537.5	Vmn2r57	77.8967	0.450471	0.226588	1.98806	0.0468052	0.94072	0.0040074
ENSMUSG00000071796.13	6820431F20Rik	2665.04	0.154178	0.0777039	1.98417	0.0472368	0.94072	0.00192312
ENSMUSG00000096606.2	Tpbgl	115.137	-0.474554	0.239631	-1.98035	0.0476637	0.94072	-0.00413971
ENSMUSG00000108993.1	Gm44846	228.335	-0.304466	0.153643	-1.98164	0.0475192	0.94072	-0.00295957
ENSMUSG00000109771.1	Gm35315	20.7657	0.814641	0.410854	1.9828	0.0473897	0.94072	0.00669459
ENSMUSG00000113300.1	Gm49371	3.90048	2.48659	1.25179	1.98643	0.0469856	0.94072	0.00766196
ENSMUSG00000116775.1	Gm49769	13.1067	1.135	0.572993	1.98083	0.0476104	0.94072	0.00817701
ENSMUSG00000010122.14	Slc47a1	45.1945	-1.11045	0.561498	-1.97765	0.0479682	0.943037	-0.00805847
ENSMUSG00000030718.9	Ppme1	3328.46	0.121702	0.0615214	1.97821	0.0479051	0.943037	0.00162661
ENSMUSG00000064345.1	mt-Nd2	77452.8	-0.169939	0.085951	-1.97716	0.048023	0.943037	-0.00202769
ENSMUSG00000102555.1	6430511E19Rik	165.711	-0.285502	0.144397	-1.9772	0.0480195	0.943037	-0.00281709
ENSMUSG00000104094.1	Gm37314	18.9209	0.898679	0.454503	1.97728	0.0480102	0.943037	0.00713567
ENSMUSG00000025262.8	Fam120c	1372.88	-0.150515	0.0761925	-1.97545	0.0482168	0.94385	-0.00186768
ENSMUSG00000026073.13	Il1r2	5.21007	2.70153	1.3678	1.97509	0.0482576	0.94385	0.00724405
ENSMUSG00000061232.16	H2-K1	582.428	0.28221	0.142817	1.97602	0.0481522	0.94385	0.00279082
ENSMUSG00000096942.1	Rps19-ps6	20.1486	-1.38038	0.69874	-1.97552	0.0482086	0.94385	-0.00854933
ENSMUSG00000021939.8	Ctsb	10448	0.10716	0.0543072	1.97323	0.0484699	0.947053	0.00148499
ENSMUSG00000059363.10	Fxn	85.7969	-0.409705	0.20773	-1.9723	0.0485756	0.948171	-0.0036185
ENSMUSG00000017718.15	Afmid	53.7725	0.708938	0.360045	1.96903	0.04895	0.950678	0.00583414
ENSMUSG00000020840.10	Blmh	972.461	0.143426	0.0729844	1.96516	0.0493959	0.950678	0.00178083
ENSMUSG00000021662.11	Arhgef28	1595.81	-0.282409	0.143544	-1.9674	0.0491374	0.950678	-0.00275469
ENSMUSG00000025558.19	Dock9	7379.6	-0.234094	0.119142	-1.96483	0.0494339	0.950678	-0.00243578
ENSMUSG00000025969.15	Nrp2	1933.57	-0.293899	0.149222	-1.96955	0.0488905	0.950678	-0.00283688
ENSMUSG00000032803.15	Cdv3	1738.63	0.129487	0.0657233	1.97018	0.0488177	0.950678	0.00167569
ENSMUSG00000035799.6	Twist1	27.3875	-0.796261	0.405248	-1.96487	0.049429	0.950678	-0.00638879
ENSMUSG00000035953.14	Pip4p1	1240.63	0.163128	0.0829452	1.9667	0.0492181	0.950678	0.00194298
ENSMUSG00000039099.7	Wdr93	10.437	-1.1969	0.608958	-1.96549	0.0493577	0.950678	-0.00812922
ENSMUSG00000049134.15	Nrap	15.0881	1.03391	0.526038	1.96547	0.0493596	0.950678	0.00762868
ENSMUSG00000078440.10	Dohh	977.131	0.137897	0.0701108	1.96684	0.0492018	0.950678	0.00173913
ENSMUSG00000078612.9	Fyb2	89.4918	0.419182	0.212721	1.97057	0.0487731	0.950678	0.0036756
ENSMUSG00000086211.1	Gm12462	12.3661	1.02946	0.523843	1.9652	0.0493909	0.950678	0.00760776
ENSMUSG00000103183.1	Gm37090	289.156	0.307282	0.156267	1.96639	0.0492541	0.950678	0.00290769
ENSMUSG00000112129.1	Pbld1	6.82209	1.55093	0.787925	1.96837	0.0490255	0.950678	0.00849843
ENSMUSG00000045655.9	Fam216b	38.2927	-1.30029	0.662295	-1.96332	0.0496096	0.953119	-0.00828735
ENSMUSG00000020832.14	Eral1	314.538	-0.199899	0.101889	-1.96193	0.0497704	0.953783	-0.00219652
ENSMUSG00000030888.14	Rrp8	166.945	-0.320129	0.163181	-1.9618	0.0497855	0.953783	-0.00296832
ENSMUSG00000053519.17	Kcnip1	343.276	0.213368	0.108787	1.96134	0.0498394	0.953783	0.00228613
ENSMUSG00000085028.2	Slc2a4rg-ps	225.377	0.265909	0.135563	1.96152	0.0498184	0.953783	0.00262596
ENSMUSG00000028487.18	Bnc2	7.66832	-1.9223	0.980536	-1.96046	0.0499426	0.954213	-0.00810196
ENSMUSG00000061718.12	Ppp1r1b	1117.7	0.346197	0.176603	1.96031	0.0499595	0.954213	0.00312822
ENSMUSG00000003198.10	Zfp959	101.165	-0.424228	0.216723	-1.95746	0.0502932	0.954341	-0.00363744
ENSMUSG00000020038.10	Cry1	256.497	0.259343	0.132593	1.95594	0.0504727	0.954341	0.00256221
ENSMUSG00000023931.5	Efhb	21.6336	-1.04188	0.532522	-1.9565	0.0504064	0.954341	-0.00754747
ENSMUSG00000024136.14	Dnase1l2	93.913	0.457202	0.233782	1.95567	0.0505035	0.954341	0.00386047
ENSMUSG00000033054.7	Npat	717.19	-0.169441	0.0866187	-1.95617	0.0504447	0.954341	-0.00195964
ENSMUSG00000045498.1	Pcdhb3	186.55	0.313119	0.159817	1.95924	0.0500848	0.954341	0.00291232
ENSMUSG00000086925.1	Gm6286	9.87302	1.64235	0.839426	1.95652	0.0504039	0.954341	0.00829934
ENSMUSG00000106631.2	Gm42669	25.595	-0.803324	0.410359	-1.95762	0.0502752	0.954341	-0.00636013
ENSMUSG00000109332.1	Gm44742	43.1141	-0.676988	0.345843	-1.9575	0.0502887	0.954341	-0.00550194
ENSMUSG00000113302.1	Gm32219	3.3321	2.3186	1.18524	1.95622	0.0504387	0.954341	0.0075231
ENSMUSG00000114851.1	Gm46409	28.9412	0.664583	0.339657	1.95663	0.050391	0.954341	0.00540464
ENSMUSG00000048218.6	Amigo2	481.107	-0.401513	0.205538	-1.95348	0.0507631	0.956144	-0.00345963
ENSMUSG00000069806.5	Cacng7	2580.06	0.127128	0.0650856	1.95325	0.0507904	0.956144	0.00161443
ENSMUSG00000078498.5	Zfp988	6.52715	1.76516	0.903261	1.95421	0.050676	0.956144	0.00818081
ENSMUSG00000113581.1	Dio3os	5.93522	-1.61812	0.828441	-1.95321	0.0507947	0.956144	-0.00826457
ENSMUSG00000005981.11	Trap1	1205.04	-0.13903	0.071242	-1.95151	0.050996	0.958088	-0.00170912
ENSMUSG00000112983.1	Gm32939	3.9675	2.45449	1.25762	1.9517	0.0509743	0.958088	0.00728775
ENSMUSG00000022607.18	Ptk2	2588.08	0.176491	0.0905931	1.94817	0.0513947	0.959122	0.0019872
ENSMUSG00000027087.11	Itgav	1475.75	0.28737	0.147488	1.94843	0.0513632	0.959122	0.0027053
ENSMUSG00000028468.15	Rgp1	1323.66	0.124766	0.0639805	1.95006	0.0511687	0.959122	0.00158702
ENSMUSG00000042032.13	Mat2b	2150	0.123903	0.0635806	1.94875	0.0513248	0.959122	0.00157673
ENSMUSG00000045327.7	6330549D23Rik	20.4038	0.945693	0.485195	1.9491	0.0512839	0.959122	0.00705205
ENSMUSG00000091223.2	Gm8775	4.47424	-1.96036	1.00566	-1.94932	0.0512574	0.959122	-0.00790828
ENSMUSG00000094050.1	Gm23472	4.2997	-3.75093	1.92311	-1.95045	0.051122	0.959122	-0.00618469
ENSMUSG00000030214.7	Plbd1	3.88658	2.22158	1.14072	1.94752	0.0514723	0.959145	0.00754768
ENSMUSG00000063253.11	Scoc	3193.14	-0.154485	0.0793312	-1.94734	0.0514941	0.959145	-0.00182081
ENSMUSG00000027580.17	Helz2	180.544	0.346632	0.178115	1.94612	0.0516409	0.960964	0.00306344
ENSMUSG00000021003.10	Galc	1014.72	0.166645	0.0856577	1.94547	0.051718	0.961482	0.00190738
ENSMUSG00000081453.1	Gm6767	8.93726	-1.26612	0.651404	-1.94368	0.0519336	0.964574	-0.00796998
ENSMUSG00000001034.17	Mapk7	556.798	-0.213176	0.111389	-1.9138	0.0556461	0.967985	-0.00212422
ENSMUSG00000004415.15	Col26a1	102.025	0.521794	0.270604	1.92826	0.0538231	0.967985	0.00415726
ENSMUSG00000004665.10	Cnn2	128.876	-0.308466	0.160402	-1.92309	0.054469	0.967985	-0.00272753
ENSMUSG00000005102.13	Eif2ak4	814.96	-0.178272	0.0939889	-1.89674	0.0578629	0.967985	-0.00185084
ENSMUSG00000005950.14	P2rx5	46.2086	-0.597597	0.314519	-1.90004	0.0574284	0.967985	-0.00450614
ENSMUSG00000007944.8	Ttc9b	791.232	0.280921	0.144886	1.93891	0.0525122	0.967985	0.00262684
ENSMUSG00000009013.5	Dynll1	5250.97	-0.148902	0.078147	-1.90541	0.0567271	0.967985	-0.00167022
ENSMUSG00000011154.17	Cfap161	28.9334	-0.861706	0.444249	-1.93969	0.052417	0.967985	-0.00652052
ENSMUSG00000011171.11	Vipr2	25.9915	0.86142	0.455286	1.89204	0.0584853	0.967985	0.00605085
ENSMUSG00000015396.4	Cd83	296.557	0.31217	0.164678	1.89564	0.0580074	0.967985	0.00263831
ENSMUSG00000016382.15	Pls3	5342.95	-0.183202	0.0960188	-1.90798	0.0563932	0.967985	-0.00191492
ENSMUSG00000016624.15	Phf21b	175.837	0.3918	0.205165	1.90968	0.0561745	0.967985	0.00317685
ENSMUSG00000018841.17	Rad51d	350.067	0.19431	0.102426	1.89709	0.0578162	0.967985	0.001955
ENSMUSG00000020061.18	Mybpc1	49.4048	0.931868	0.480794	1.93819	0.0526003	0.967985	0.00686463
ENSMUSG00000020329.12	Polrmt	647.137	0.188041	0.0984547	1.90992	0.0561434	0.967985	0.00195232
ENSMUSG00000020385.16	Clk4	1688.91	-0.142673	0.0745307	-1.91429	0.0555832	0.967985	-0.00164559
ENSMUSG00000020836.15	Coro6	727.174	0.725457	0.376096	1.92891	0.0537417	0.967985	0.00559116
ENSMUSG00000020912.4	Krt12	37.9807	0.79037	0.416971	1.8955	0.058026	0.967985	0.00570028
ENSMUSG00000020940.13	Efcab15	23.3103	0.718935	0.378422	1.89982	0.0574563	0.967985	0.00530726
ENSMUSG00000021244.15	Ylpm1	3549.4	-0.114186	0.0592182	-1.92823	0.0538263	0.967985	-0.00145122
ENSMUSG00000021390.6	Ogn	212.351	-1.53756	0.805299	-1.9093	0.0562234	0.967985	-0.00770135
ENSMUSG00000021640.6	Naip1	15.0996	0.891036	0.468862	1.90042	0.0573779	0.967985	0.00627703
ENSMUSG00000022051.15	Bnip3l	3225.92	0.150189	0.0791994	1.89635	0.0579144	0.967985	0.00165744
ENSMUSG00000022553.16	Maf1	1314.93	0.128556	0.0671436	1.91464	0.0555383	0.967985	0.00153766
ENSMUSG00000023206.16	Il15ra	130.06	0.451333	0.235476	1.91668	0.0552786	0.967985	0.00360037
ENSMUSG00000024208.16	Uqcc2	1066.91	0.184334	0.0961699	1.91675	0.0552692	0.967985	0.00194787
ENSMUSG00000024957.9	Kcnk4	228.141	0.321596	0.167254	1.9228	0.0545046	0.967985	0.00280489
ENSMUSG00000025085.16	Ablim1	2784.8	0.13171	0.0688553	1.91285	0.0557677	0.967985	0.00155826
ENSMUSG00000025332.14	Kdm5c	1572.16	-0.278211	0.144001	-1.932	0.0533591	0.967985	-0.00258291
ENSMUSG00000025453.18	Nnt	386.801	0.531229	0.279898	1.89794	0.057704	0.967985	0.00403816
ENSMUSG00000025511.15	Tspan4	211.129	0.266064	0.138589	1.9198	0.0548827	0.967985	0.00246362
ENSMUSG00000025790.14	Slco3a1	907.509	-0.196955	0.103545	-1.90212	0.0571559	0.967985	-0.00198651
ENSMUSG00000026516.8	Nvl	2324.17	-0.138118	0.0713905	-1.93469	0.0530288	0.967985	-0.00165984
ENSMUSG00000026621.13	Mtarc1	5.43154	-1.46062	0.76465	-1.91018	0.0561106	0.967985	-0.0077054
ENSMUSG00000026688.5	Mgst3	976.037	0.166535	0.0860073	1.9363	0.0528315	0.967985	0.00188028
ENSMUSG00000026803.17	Ttf1	332.073	-0.19468	0.101058	-1.92641	0.0540528	0.967985	-0.00204573
ENSMUSG00000026827.12	Gpd2	4088.47	-0.137489	0.0713236	-1.92768	0.0538956	0.967985	-0.00163788
ENSMUSG00000026939.12	Tmem141	207.762	0.281094	0.148605	1.89155	0.0585513	0.967985	0.00244586
ENSMUSG00000027244.14	Atg13	2003.62	0.132866	0.0689037	1.92829	0.0538191	0.967985	0.00160279
ENSMUSG00000027568.9	Ntsr1	129.059	0.818736	0.431683	1.89661	0.0578792	0.967985	0.00586861
ENSMUSG00000027770.5	Dhx36	2163.83	-0.143899	0.0742724	-1.93745	0.0526901	0.967985	-0.00171235
ENSMUSG00000027867.10	Spag17	31.1127	-1.02319	0.53892	-1.8986	0.0576172	0.967985	-0.00680987
ENSMUSG00000028099.8	Polr3c	376.942	0.204393	0.105473	1.93786	0.0526401	0.967985	0.00214632
ENSMUSG00000028496.17	Mllt3	963.417	-0.195211	0.102522	-1.9041	0.0568971	0.967985	-0.00198136
ENSMUSG00000028630.9	Dyrk2	1658	-0.229727	0.118603	-1.93694	0.0527525	0.967985	-0.0023056
ENSMUSG00000029465.14	Arpc3	2223.41	-0.117732	0.0614923	-1.91457	0.0555468	0.967985	-0.00145181
ENSMUSG00000029847.13	Slc23a4	13.8837	0.934229	0.485129	1.92573	0.0541379	0.967985	0.00674059
ENSMUSG00000030056.8	Isy1	648.707	0.160232	0.0835866	1.91695	0.0552437	0.967985	0.00178166
ENSMUSG00000030122.12	Ptms	7411.94	-0.127545	0.0657689	-1.93929	0.0524665	0.967985	-0.00158527
ENSMUSG00000030226.12	Lmo3	3399	-0.240589	0.126166	-1.90693	0.0565294	0.967985	-0.00226716
ENSMUSG00000030428.16	Ttyh1	8874.82	0.150684	0.0796086	1.89281	0.0583825	0.967985	0.00165243
ENSMUSG00000030753.15	Thap12	1787.95	-0.123379	0.0650522	-1.89662	0.0578784	0.967985	-0.00145894
ENSMUSG00000030854.17	Ptpn5	3249.06	0.183755	0.0970119	1.89415	0.0582055	0.967985	0.00187934
ENSMUSG00000030966.13	Trim21	57.5487	-0.472636	0.244141	-1.93591	0.0528784	0.967985	-0.0038545
ENSMUSG00000031217.8	Efnb1	267.716	-0.257485	0.13297	-1.93641	0.0528178	0.967985	-0.00247482
ENSMUSG00000032012.9	Nectin1	1171.03	-0.217402	0.114853	-1.89287	0.0583758	0.967985	-0.00208366
ENSMUSG00000032252.14	Glce	644.939	0.214704	0.112382	1.91049	0.0560707	0.967985	0.00212305
ENSMUSG00000032397.7	Tipin	219.345	0.248857	0.131452	1.89314	0.0583393	0.967985	0.0022682
ENSMUSG00000032578.7	Cish	92.0838	0.49705	0.261415	1.90139	0.0572512	0.967985	0.00382544
ENSMUSG00000032624.16	Eml4	1055.25	-0.132075	0.0686681	-1.92339	0.0544313	0.967985	-0.00158514
ENSMUSG00000032932.15	Hspa13	1124.48	-0.161535	0.0840325	-1.9223	0.0545683	0.967985	-0.00180533
ENSMUSG00000033615.9	Cplx1	12333.7	0.134352	0.0706527	1.90158	0.0572258	0.967985	0.00155319
ENSMUSG00000033953.10	Ppp3r1	20689.4	-0.0994931	0.0523069	-1.9021	0.0571579	0.967985	-0.00128511
ENSMUSG00000034341.17	Wbp2	6787.08	0.10621	0.0557548	1.90495	0.0567867	0.967985	0.00134195
ENSMUSG00000035762.11	Tmem161b	507.87	-0.185657	0.0957871	-1.93823	0.0525955	0.967985	-0.00202139
ENSMUSG00000036242.15	Armh4	937.01	-0.137753	0.0714608	-1.92767	0.0538956	0.967985	-0.00163995
ENSMUSG00000037049.9	Smpd1	2074.87	0.116163	0.0608803	1.90805	0.0563844	0.967985	0.00142612
ENSMUSG00000037185.9	Krt80	18.2389	1.31118	0.679239	1.93036	0.0535621	0.967985	0.00785829
ENSMUSG00000037461.10	Ints7	836.663	0.160284	0.0837836	1.91307	0.0557387	0.967985	0.00177178
ENSMUSG00000037995.15	Igsf9	92.4885	0.46074	0.238287	1.93355	0.0531686	0.967985	0.00375771
ENSMUSG00000039515.11	Ptpa	3861.98	0.10657	0.0556863	1.91376	0.0556507	0.967985	0.00136124
ENSMUSG00000040021.13	Lats1	1211.24	-0.136926	0.0723517	-1.89251	0.0584227	0.967985	-0.00155212
ENSMUSG00000041164.15	Zmiz2	4705.69	0.130055	0.0683301	1.90333	0.0569972	0.967985	0.00152438
ENSMUSG00000041165.6	Spem1	4.11936	1.89527	0.981864	1.93028	0.0535726	0.967985	0.007736
ENSMUSG00000041836.10	Ptpre	1472.61	-0.16562	0.0865515	-1.91355	0.0556783	0.967985	-0.00181078
ENSMUSG00000041837.4	Pdcd7	476.719	-0.17564	0.0912996	-1.92378	0.054382	0.967985	-0.00190917
ENSMUSG00000042529.14	Kcnj12	121.775	0.508201	0.268395	1.89348	0.0582935	0.967985	0.00385606
ENSMUSG00000042532.14	Golga7b	1702.93	0.128494	0.0667113	1.92612	0.05409	0.967985	0.00156287
ENSMUSG00000043670.4	Diras1	2452.26	0.113923	0.060037	1.89755	0.057756	0.967985	0.00138789
ENSMUSG00000044122.15	Proca1	40.6113	0.598355	0.310227	1.92876	0.0537604	0.967985	0.00470987
ENSMUSG00000045193.13	Cirbp	1543.44	0.297535	0.155125	1.91803	0.0551067	0.967985	0.00264216
ENSMUSG00000050994.20	Adgb	39.874	-0.905109	0.470785	-1.92255	0.0545362	0.967985	-0.00656845
ENSMUSG00000051639.3	Fbl-ps2	5.3625	-1.51919	0.794222	-1.91281	0.0557726	0.967985	-0.00774681
ENSMUSG00000052105.17	Mtcl1	1098.62	0.358418	0.187533	1.91123	0.0559756	0.967985	0.00297708
ENSMUSG00000052273.4	Dnah3	47.517	-1.14867	0.594499	-1.93217	0.0533383	0.967985	-0.00758039
ENSMUSG00000052479.5	A330008L17Rik	159.674	-0.277839	0.144391	-1.92421	0.0543285	0.967985	-0.00255014
ENSMUSG00000053347.15	Zfp943	453.37	-0.209739	0.109679	-1.91229	0.0558387	0.967985	-0.00209801
ENSMUSG00000057113.13	Npm1	2403.14	-0.157085	0.0823594	-1.90732	0.0564794	0.967985	-0.00173403
ENSMUSG00000058740.14	Kcnt1	2211.45	0.39263	0.205669	1.90904	0.056257	0.967985	0.00317905
ENSMUSG00000059674.7	Cdh24	448.886	-0.31388	0.161713	-1.94097	0.0522616	0.967985	-0.00283616
ENSMUSG00000059921.15	Unc5c	1700.94	-0.177441	0.0937302	-1.8931	0.0583446	0.967985	-0.00183544
ENSMUSG00000060534.16	Dcc	1010.77	-0.314586	0.163706	-1.92166	0.054649	0.967985	-0.00275808
ENSMUSG00000060771.15	Tsga10	518.615	-0.209706	0.109038	-1.92323	0.0544514	0.967985	-0.00213288
ENSMUSG00000061859.17	Patj	161.362	0.384366	0.200347	1.9185	0.0550472	0.967985	0.00317181
ENSMUSG00000062683.11	Atp5g2	1597.83	0.137861	0.0722372	1.90845	0.0563336	0.967985	0.00159537
ENSMUSG00000063856.7	Gpx1	761.803	0.14677	0.0763298	1.92283	0.0545009	0.967985	0.00169757
ENSMUSG00000065979.12	Cpped1	776.007	0.160573	0.0838693	1.91456	0.0555491	0.967985	0.00177775
ENSMUSG00000070436.12	Serpinh1	360.566	-0.266593	0.138047	-1.93118	0.0534611	0.967985	-0.00250993
ENSMUSG00000070644.13	Etnk2	64.9906	0.628762	0.331004	1.89956	0.0574904	0.967985	0.00471478
ENSMUSG00000071172.13	Srsf3	3014.73	-0.150874	0.0783701	-1.92515	0.0542109	0.967985	-0.00173438
ENSMUSG00000072982.1	9230009I02Rik	6.92811	-1.52854	0.795747	-1.92088	0.0547463	0.967985	-0.00785077
ENSMUSG00000073409.12	H2-Q6	43.8018	0.85502	0.446309	1.91576	0.0553959	0.967985	0.00624409
ENSMUSG00000078570.10	1110065P20Rik	607.653	-0.177858	0.0921406	-1.93029	0.0535707	0.967985	-0.00194349
ENSMUSG00000078747.9	Gm20878	98.8086	0.620723	0.327213	1.897	0.0578275	0.967985	0.00464266
ENSMUSG00000079104.4	Prps1l3	157.33	-0.332031	0.172805	-1.92143	0.0546779	0.967985	-0.00286183
ENSMUSG00000083411.3	Rpl30-ps10	3.60472	-3.37592	1.77795	-1.89877	0.057595	0.967985	-0.00590182
ENSMUSG00000085067.2	Gm15631	107.505	0.458586	0.240309	1.90832	0.0563502	0.967985	0.00360424
ENSMUSG00000085609.1	1700016P03Rik	16.1622	-1.3977	0.723264	-1.93248	0.0532999	0.967985	-0.00796603
ENSMUSG00000086825.1	Gm15675	35.8226	0.606446	0.315451	1.92247	0.0545463	0.967985	0.00472266
ENSMUSG00000087651.3	1500009L16Rik	263.264	-0.274877	0.144216	-1.90602	0.0566482	0.967985	-0.00246367
ENSMUSG00000090272.9	Mndal	90.9242	-0.383828	0.201735	-1.90263	0.0570885	0.967985	-0.0030942
ENSMUSG00000097245.1	Gm5421	8.50679	1.22541	0.645143	1.89944	0.0575065	0.967985	0.00734619
ENSMUSG00000099468.1	Gm28271	7.00038	-1.47449	0.777351	-1.89681	0.0578527	0.967985	-0.00754135
ENSMUSG00000102828.5	Gm38182	73.067	0.685529	0.35565	1.92754	0.0539125	0.967985	0.00531218
ENSMUSG00000102869.2	2900097C17Rik	40300.3	-0.0974561	0.0515232	-1.8915	0.0585577	0.967985	-0.00125175
ENSMUSG00000105703.2	Gm43305	1114.47	-0.266633	0.140875	-1.89269	0.0583992	0.967985	-0.00236805
ENSMUSG00000106944.1	Gm43843	390.421	-0.264778	0.138575	-1.91072	0.0560411	0.967985	-0.00242238
ENSMUSG00000108655.1	Gm44949	12.9782	0.92021	0.485476	1.89548	0.0580286	0.967985	0.00636442
ENSMUSG00000108723.1	Gm44837	4.26198	1.66772	0.874501	1.90705	0.0565144	0.967985	0.00763067
ENSMUSG00000109162.1	2900027M19Rik	8.49454	-1.49266	0.78564	-1.89992	0.057443	0.967985	-0.00758277
ENSMUSG00000111340.1	Gm47171	68.588	-0.864841	0.447516	-1.93254	0.0532935	0.967985	-0.0064641
ENSMUSG00000111443.1	Gm46123	57.2941	-0.698995	0.364884	-1.91566	0.055408	0.967985	-0.00530629
ENSMUSG00000111664.1	Gm48865	19.3887	0.848049	0.437356	1.93904	0.0524967	0.967985	0.00643783
ENSMUSG00000112241.1	Gm49325	121.776	-0.408151	0.210374	-1.94012	0.0523647	0.967985	-0.00343426
ENSMUSG00000112847.1	Gm47573	42.0798	0.608832	0.315746	1.92824	0.0538259	0.967985	0.00478097
ENSMUSG00000115018.2	Ndor1	110.755	0.593006	0.311647	1.90281	0.0570649	0.967985	0.00449324
ENSMUSG00000115650.1	Gm48992	37.4269	-0.656683	0.339213	-1.9359	0.0528796	0.967985	-0.00517911
ENSMUSG00000115855.1	Gm34643	9.89001	1.26179	0.659844	1.91225	0.0558438	0.967985	0.00756118
ENSMUSG00000115961.1	Gm41409	3.32378	2.17031	1.14018	1.90349	0.0569769	0.967985	0.00709208
ENSMUSG00000118125.1	Gm50387	303.978	-0.266138	0.139741	-1.9045	0.0568447	0.967985	-0.00240761
ENSMUSG00000001847.14	Rac1	5868.63	-0.0950937	0.0503711	-1.88786	0.0590448	0.970174	-0.00122852
ENSMUSG00000019763.11	Rmnd1	533.303	-0.161255	0.08547	-1.88669	0.0592022	0.970174	-0.00171076
ENSMUSG00000026123.11	Plekhb2	5166.03	0.120149	0.0636779	1.88682	0.0591844	0.970174	0.0014145
ENSMUSG00000026496.11	Parp1	2195.4	-0.14831	0.0785688	-1.88765	0.0590733	0.970174	-0.00162328
ENSMUSG00000026797.16	Stxbp1	14802.7	0.15678	0.0830328	1.88817	0.0590029	0.970174	0.00168379
ENSMUSG00000036062.13	Phf24	6748.28	0.219508	0.116287	1.88764	0.059074	0.970174	0.0020799
ENSMUSG00000055912.8	Tmem150a	198.053	0.274435	0.145351	1.88808	0.0590152	0.970174	0.00239574
ENSMUSG00000063273.11	Naa15	1524.32	-0.136705	0.0724671	-1.88644	0.0592363	0.970174	-0.00153699
ENSMUSG00000098739.1	Gm27151	7.10114	1.36335	0.721402	1.88986	0.0587767	0.970174	0.00740303
ENSMUSG00000108276.1	Gm36640	6.7904	1.61446	0.855469	1.88722	0.0591303	0.970174	0.00741027
ENSMUSG00000108890.1	Gm44847	3.99897	-2.42511	1.28423	-1.88838	0.0589754	0.970174	-0.00662717
ENSMUSG00000000957.11	Mmp14	307.647	-0.224369	0.120446	-1.86283	0.0624863	0.970684	-0.00203224
ENSMUSG00000006127.9	Inpp5k	1035.88	0.156107	0.0834059	1.87165	0.0612551	0.970684	0.00163923
ENSMUSG00000009216.7	Fam163b	3135.19	0.266416	0.142472	1.86995	0.0614907	0.970684	0.00228804
ENSMUSG00000012640.16	Zfp715	707.545	-0.171857	0.0919328	-1.86938	0.0615699	0.970684	-0.00173697
ENSMUSG00000015745.9	Plekho1	418.191	0.180608	0.0966501	1.86868	0.061667	0.970684	0.00179041
ENSMUSG00000017858.12	Ift52	593.185	0.155622	0.082963	1.87581	0.060682	0.970684	0.00164586
ENSMUSG00000018537.16	Pcgf2	500.456	0.249183	0.133748	1.86307	0.0624517	0.970684	0.00217082
ENSMUSG00000019278.5	Dpep1	4.60943	2.06774	1.09775	1.88362	0.0596168	0.970684	0.00698687
ENSMUSG00000020473.13	Aebp1	399.407	-0.857949	0.456487	-1.87946	0.0601819	0.970684	-0.00591771
ENSMUSG00000021185.16	Dglucy	133.763	0.301458	0.161785	1.86333	0.062416	0.970684	0.00245644
ENSMUSG00000021285.15	Ppp1r13b	2057.64	-0.130505	0.0698345	-1.86877	0.0616546	0.970684	-0.00145443
ENSMUSG00000021411.16	Pxdc1	161.561	-0.354822	0.189452	-1.87288	0.0610846	0.970684	-0.00279189
ENSMUSG00000021565.16	Slc6a19	15.1202	-1.08543	0.580913	-1.86849	0.0616942	0.970684	-0.00668355
ENSMUSG00000022055.7	Nefl	10215.6	-0.11032	0.0588469	-1.87469	0.0608351	0.970684	-0.00131784
ENSMUSG00000023017.10	Asic1	717.418	0.291764	0.15586	1.87196	0.0612127	0.970684	0.00243434
ENSMUSG00000023393.15	Slc17a9	10.245	1.29536	0.692939	1.86937	0.0615711	0.970684	0.00709685
ENSMUSG00000025986.6	Slc39a10	3872.58	0.196279	0.104204	1.88361	0.0596178	0.970684	0.00192826
ENSMUSG00000026341.16	Actr3	5337.23	-0.123135	0.0654546	-1.88123	0.0599408	0.970684	-0.00142575
ENSMUSG00000026807.8	Ak8	40.5741	0.656346	0.350202	1.87419	0.0609037	0.970684	0.00471825
ENSMUSG00000027208.14	Fgf7	29.6038	0.591607	0.317141	1.86544	0.0621199	0.970684	0.0042437
ENSMUSG00000027296.7	Itpka	3015.48	-0.165709	0.0885709	-1.87091	0.0613569	0.970684	-0.00170108
ENSMUSG00000028007.13	Snx7	261.718	-0.307389	0.16497	-1.8633	0.06242	0.970684	-0.00248877
ENSMUSG00000028453.10	Fancg	287.566	0.231767	0.123599	1.87515	0.0607715	0.970684	0.00211188
ENSMUSG00000028759.13	Hp1bp3	6004.23	0.0974445	0.0518473	1.87945	0.0601828	0.970684	0.00123164
ENSMUSG00000029082.17	Bst1	4.15098	2.02736	1.07976	1.87761	0.0604349	0.970684	0.00696397
ENSMUSG00000029265.4	Dr1	1101.62	-0.186734	0.0990868	-1.88454	0.0594913	0.970684	-0.00187157
ENSMUSG00000029816.10	Gpnmb	165.301	0.486336	0.259457	1.87444	0.0608694	0.970684	0.00360775
ENSMUSG00000030088.15	Aldh1l1	960.021	0.182577	0.0972663	1.87708	0.0605065	0.970684	0.00182506
ENSMUSG00000030199.16	Etv6	344.411	0.310452	0.166445	1.8652	0.0621533	0.970684	0.00251256
ENSMUSG00000031820.9	Babam1	1199.56	0.145913	0.0774671	1.88354	0.0596269	0.970684	0.00159672
ENSMUSG00000033196.17	Myh2	15.0037	1.15295	0.616971	1.86873	0.0616604	0.970684	0.00685332
ENSMUSG00000034612.7	Chst11	1921.89	-0.237179	0.126613	-1.87325	0.0610333	0.970684	-0.00213651
ENSMUSG00000038538.17	Ubn2	2561.61	-0.104097	0.0555442	-1.87413	0.060913	0.970684	-0.00127099
ENSMUSG00000039154.8	Shd	297.679	0.286922	0.152594	1.8803	0.060067	0.970684	0.00243764
ENSMUSG00000039585.15	Myo9a	3344.16	-0.101654	0.0541632	-1.87681	0.0605441	0.970684	-0.00125773
ENSMUSG00000039653.9	Baat	3.70882	2.39304	1.28272	1.8656	0.0620971	0.970684	0.00643085
ENSMUSG00000039740.6	Alg2	3192.57	-0.100718	0.0540643	-1.86292	0.0624729	0.970684	-0.00122783
ENSMUSG00000042118.7	Bhmt2	11.4505	1.12662	0.597481	1.88562	0.0593462	0.970684	0.00697746
ENSMUSG00000042549.10	Map2k3os	19.1647	-0.767072	0.408696	-1.87688	0.0605352	0.970684	-0.00541043
ENSMUSG00000042942.18	Greb1l	427.227	-0.269086	0.144167	-1.86649	0.0619731	0.970684	-0.00229095
ENSMUSG00000044165.12	Bcl2l15	20.7017	0.846586	0.454308	1.86346	0.0623973	0.970684	0.00571985
ENSMUSG00000046854.16	Pip5kl1	59.0586	0.6054	0.322972	1.87447	0.060866	0.970684	0.0043905
ENSMUSG00000049504.12	Proser1	654.111	0.165205	0.0878262	1.88104	0.0599664	0.970684	0.0017231
ENSMUSG00000051323.16	Pcdh19	2552.59	-0.251087	0.133894	-1.87527	0.0607562	0.970684	-0.00222096
ENSMUSG00000051329.13	Nup160	341.938	-0.205398	0.109008	-1.88425	0.0595315	0.970684	-0.00198555
ENSMUSG00000052915.14	Msl1	3691.2	-0.137107	0.0730058	-1.87803	0.0603775	0.970684	-0.00152149
ENSMUSG00000053164.6	Gpr21	47.0065	0.775588	0.415941	1.86466	0.0622291	0.970684	0.0053594
ENSMUSG00000053297.14	AI854703	546.431	0.196864	0.104818	1.87814	0.0603614	0.970684	0.00191625
ENSMUSG00000057716.7	Tmem178b	4462.91	-0.149798	0.0804173	-1.86276	0.0624966	0.970684	-0.00157607
ENSMUSG00000059423.13	Zfp933	394.404	-0.233795	0.125103	-1.86882	0.0616477	0.970684	-0.00210356
ENSMUSG00000059434.9	Gckr	4.38372	1.64151	0.875688	1.87454	0.0608563	0.970684	0.0072482
ENSMUSG00000060538.14	Tmem219	206.848	0.283515	0.152158	1.86329	0.0624209	0.970684	0.00235861
ENSMUSG00000061755.10	Bod1l	2189.81	-0.152994	0.0819348	-1.86726	0.0618652	0.970684	-0.00160796
ENSMUSG00000070601.5	Vmn2r84	72.3904	0.55979	0.297429	1.8821	0.0598224	0.970684	0.00413603
ENSMUSG00000074748.3	Atxn7l3b	4501.94	-0.0875818	0.0465561	-1.88121	0.0599437	0.970684	-0.00116604
ENSMUSG00000083396.1	Gm15542	79.3755	-0.407913	0.218808	-1.86425	0.0622863	0.970684	-0.00306751
ENSMUSG00000086606.1	Gm13205	46.8056	0.604359	0.321735	1.87844	0.0603212	0.970684	0.00440929
ENSMUSG00000091898.8	Tnnc1	16.5531	0.944432	0.506067	1.86622	0.0620107	0.970684	0.00618276
ENSMUSG00000097080.8	1700086O06Rik	79.2083	0.396868	0.213031	1.86296	0.0624679	0.970684	0.00299588
ENSMUSG00000100783.1	2310047D07Rik	4.97867	-1.65982	0.885413	-1.87462	0.0608444	0.970684	-0.00724081
ENSMUSG00000110760.1	Gm39456	6.65974	1.43153	0.765611	1.86979	0.0615126	0.970684	0.00720462
ENSMUSG00000113184.1	Gm49654	421.373	0.30267	0.161171	1.87794	0.0603887	0.970684	0.00251672
ENSMUSG00000114184.1	Gm7143	14.5639	-1.03063	0.551602	-1.86844	0.0617011	0.970684	-0.00651842
ENSMUSG00000117220.1	Gm49932	3.64404	2.0388	1.09114	1.8685	0.0616927	0.970684	0.00685109
ENSMUSG00000118295.1	Gm8437	21.9574	0.753185	0.402948	1.86918	0.0615972	0.970684	0.00526937
ENSMUSG00000032251.12	Irak1bp1	428.949	-0.235966	0.126769	-1.86139	0.0626894	0.971498	-0.00209264
ENSMUSG00000038135.4	Crygn	7.02294	-1.53583	0.824823	-1.86201	0.0626014	0.971498	-0.00712972
ENSMUSG00000039497.8	Dse	157.747	-0.332539	0.178657	-1.86133	0.0626981	0.971498	-0.00262007
ENSMUSG00000039168.15	Dap	112.571	0.412714	0.22185	1.86033	0.0628392	0.972912	0.00307889
ENSMUSG00000077450.13	Rab11b	4086.44	0.0991903	0.0533308	1.85991	0.0628985	0.97306	0.00121218
ENSMUSG00000000567.5	Sox9	786.881	-0.140133	0.0753965	-1.85861	0.0630824	0.974731	-0.00150097
ENSMUSG00000103469.1	Gm9910	5.76256	1.51406	0.814693	1.85844	0.0631064	0.974731	0.00708943
ENSMUSG00000086095.2	Gm15328	191.355	0.361441	0.194553	1.8578	0.0631973	0.974742	0.00276861
ENSMUSG00000103034.1	Gm8797	70.5198	0.744375	0.40069	1.85773	0.0632068	0.974742	0.00513039
ENSMUSG00000036825.12	Ssx2ip	1992.26	-0.113821	0.0612849	-1.85724	0.0632764	0.975045	-0.00131194
ENSMUSG00000060149.7	BC002059	165.6	-0.290126	0.156304	-1.85616	0.0634307	0.976653	-0.00236961
ENSMUSG00000004637.15	Wwox	348.774	0.218572	0.117807	1.85534	0.0635475	0.976756	0.00197753
ENSMUSG00000073514.4	Dok6	3691.65	-0.136803	0.0737459	-1.85506	0.0635874	0.976756	-0.00147052
ENSMUSG00000103585.1	Pcdhgb4	202.095	0.339731	0.183097	1.85546	0.06353	0.976756	0.00263755
ENSMUSG00000033826.10	Dnah8	22.9122	-0.740443	0.399473	-1.85355	0.0638035	0.979307	-0.00507644
ENSMUSG00000006471.18	Ndor1	743.518	0.156103	0.0844707	1.84802	0.0645998	0.979638	0.00158434
ENSMUSG00000009739.17	Pou6f1	2615.02	0.14566	0.0787237	1.85027	0.0642747	0.979638	0.00152062
ENSMUSG00000016206.6	H2-M3	41.9149	0.507444	0.274353	1.84961	0.0643703	0.979638	0.00361346
ENSMUSG00000020368.15	Canx	7533.31	-0.103357	0.0559498	-1.84732	0.0647002	0.979638	-0.00122081
ENSMUSG00000021867.16	Tmem254b	330.813	0.428746	0.231636	1.85094	0.0641777	0.979638	0.00313329
ENSMUSG00000024725.13	Ostf1	318.998	-0.258074	0.139334	-1.85219	0.0639982	0.979638	-0.00218425
ENSMUSG00000025321.14	Itgb8	1721.15	0.168965	0.09139	1.84883	0.0644822	0.979638	0.0016679
ENSMUSG00000026499.5	Acbd3	785.282	-0.166437	0.0900306	-1.84867	0.0645054	0.979638	-0.0016517
ENSMUSG00000026696.15	Vamp4	1579.43	-0.107351	0.0581216	-1.84701	0.0647455	0.979638	-0.00124818
ENSMUSG00000031927.9	1700012B09Rik	11.5777	-1.29001	0.6965	-1.85213	0.0640067	0.979638	-0.00689776
ENSMUSG00000037253.8	Mex3c	931.679	-0.182662	0.0986257	-1.85207	0.0640158	0.979638	-0.00175996
ENSMUSG00000038145.17	Snrk	1953.5	0.103119	0.055837	1.84679	0.0647777	0.979638	0.00121829
ENSMUSG00000058093.13	Zfp729b	331.036	-0.216166	0.116744	-1.85162	0.0640804	0.979638	-0.00195329
ENSMUSG00000059273.9	Zc3h4	1581.16	0.132438	0.0715908	1.84993	0.0643242	0.979638	0.00142982
ENSMUSG00000060843.11	Ctnna3	50.083	0.54569	0.294802	1.85104	0.0641637	0.979638	0.00386388
ENSMUSG00000061702.10	Tmem91	169.381	0.285775	0.154703	1.84725	0.0647102	0.979638	0.00231585
ENSMUSG00000075707.5	Dio3	85.2706	-0.959551	0.519237	-1.848	0.0646021	0.979638	-0.00607002
ENSMUSG00000091955.2	Gm9844	15.5129	1.03727	0.560131	1.85183	0.0640496	0.979638	0.00637267
ENSMUSG00000097121.2	D130020L05Rik	69.9348	0.403219	0.218191	1.84801	0.0646013	0.979638	0.00296896
ENSMUSG00000044250.8	Pced1b	127.008	0.379758	0.205709	1.84609	0.0648785	0.980402	0.00282553
ENSMUSG00000004561.14	Mettl17	613.733	0.189939	0.103081	1.84262	0.0653847	0.9842	0.00177887
ENSMUSG00000024736.15	Tmem132a	3416.82	0.26792	0.145395	1.8427	0.0653726	0.9842	0.00220627
ENSMUSG00000029191.16	Rfc1	931.551	-0.127387	0.0690888	-1.84382	0.0652097	0.9842	-0.00138285
ENSMUSG00000049357.11	Brd8dc	26.5115	0.736304	0.399612	1.84255	0.065395	0.9842	0.00497167
ENSMUSG00000067017.5	Capza1-ps1	15.6194	-1.0686	0.579977	-1.84249	0.0654038	0.9842	-0.00637177
ENSMUSG00000068686.12	Cd59b	14.6817	0.944626	0.51284	1.84195	0.0654824	0.9842	0.00595767
ENSMUSG00000074001.3	Klhl40	125.844	0.647775	0.351635	1.84218	0.0654487	0.9842	0.00445052
ENSMUSG00000046447.3	Camk2n1	19880	0.294198	0.159804	1.84099	0.0656225	0.985548	0.00233928
ENSMUSG00000033633.15	Clec18a	71.6082	0.67792	0.368451	1.83992	0.06578	0.986398	0.00461669
ENSMUSG00000078952.9	Lncenc1	7.25197	1.27838	0.694747	1.84007	0.0657582	0.986398	0.0067534
ENSMUSG00000102516.1	Gm38340	77.3131	-0.620207	0.337181	-1.83939	0.0658579	0.986808	-0.00426421
ENSMUSG00000114003.1	Gm9616	14.6151	-1.03391	0.562273	-1.8388	0.0659445	0.987348	-0.00623526
ENSMUSG00000021190.14	Lgmn	1972.77	0.14497	0.0788912	1.83759	0.0661226	0.987744	0.00148901
ENSMUSG00000027009.18	Itga4	861.408	-0.402312	0.218926	-1.83766	0.0661125	0.987744	-0.0029201
ENSMUSG00000037708.16	Spag6	101.984	0.581802	0.316543	1.83799	0.0660643	0.987744	0.00401788
ENSMUSG00000018858.15	Mrpl58	634.951	0.141239	0.0769072	1.83649	0.0662854	0.98942	0.00146212
ENSMUSG00000043059.16	Zfp513	548.45	0.157828	0.0859762	1.83572	0.0663993	0.989607	0.00156767
ENSMUSG00000043807.6	Ly6g5b	3.54996	2.04215	1.11241	1.8358	0.0663877	0.989607	0.00650151
ENSMUSG00000004885.5	Crabp2	31.4291	-1.07882	0.587816	-1.8353	0.0664612	0.989744	-0.00632861
ENSMUSG00000022237.17	Ankrd33b	2263.34	0.183447	0.0999725	1.83497	0.0665097	0.989744	0.00172155
ENSMUSG00000033949.12	Trim36	240.05	-0.300763	0.163937	-1.83462	0.0665613	0.989757	-0.00235221
ENSMUSG00000116305.1	Lncppara	140.754	0.430394	0.234688	1.8339	0.0666693	0.99061	0.00306767
ENSMUSG00000014956.15	Ppp1cb	6612.95	-0.0971292	0.0530756	-1.83002	0.0672476	0.991604	-0.00115162
ENSMUSG00000018796.13	Acsl1	1120.12	-0.139625	0.076343	-1.82892	0.067412	0.991604	-0.0014361
ENSMUSG00000022206.7	Npr3	624.399	-0.337685	0.184242	-1.83284	0.0668266	0.991604	-0.00254175
ENSMUSG00000022756.17	Slc7a4	1743.2	0.233199	0.127396	1.83051	0.0671743	0.991604	0.00198566
ENSMUSG00000023968.15	Crip3	24.2286	0.795645	0.43485	1.8297	0.0672949	0.991604	0.0051911
ENSMUSG00000025064.15	Col17a1	13.4131	1.72374	0.943221	1.8275	0.0676244	0.991604	0.00667948
ENSMUSG00000025946.13	Pth2r	14.5337	0.947295	0.51704	1.83215	0.0669291	0.991604	0.00587964
ENSMUSG00000028197.4	Col24a1	60.3139	1.19262	0.652778	1.827	0.0677005	0.991604	0.00649246
ENSMUSG00000034255.17	Arhgap27	333.894	0.218114	0.119046	1.83218	0.0669239	0.991604	0.00190939
ENSMUSG00000037509.21	Arhgef4	5786.84	-0.121575	0.0665404	-1.82709	0.0676867	0.991604	-0.00131193
ENSMUSG00000042115.4	Klhdc8a	213.81	0.473772	0.259226	1.82764	0.0676038	0.991604	0.00329795
ENSMUSG00000058704.9	Memo1	588.752	-0.158794	0.086764	-1.83018	0.0672234	0.991604	-0.00156138
ENSMUSG00000063297.7	Luzp2	3274.06	-0.188992	0.103229	-1.83082	0.0671279	0.991604	-0.00174336
ENSMUSG00000063694.5	Cycs	3328.66	-0.142026	0.0777234	-1.82732	0.0676514	0.991604	-0.00144856
ENSMUSG00000070000.13	Fcho1	1507.78	0.214032	0.117011	1.82917	0.0673739	0.991604	0.00187893
ENSMUSG00000073676.4	Hspe1	1040.1	-0.154143	0.0841658	-1.83142	0.0670384	0.991604	-0.00153491
ENSMUSG00000103378.1	Gm37176	100.317	0.601289	0.328999	1.82763	0.0676053	0.991604	0.00407814
ENSMUSG00000103502.1	9330121J05Rik	42.5544	-0.589912	0.322632	-1.82844	0.0674842	0.991604	-0.00401328
ENSMUSG00000110772.1	Gm47856	3.87997	-2.2468	1.22904	-1.8281	0.0675349	0.991604	-0.00621697
ENSMUSG00000010825.17	Grid2ip	72.7694	0.757717	0.415444	1.82387	0.0681716	0.992457	0.00495228
ENSMUSG00000022285.17	Ywhaz	21762.2	-0.0825996	0.0452874	-1.8239	0.0681672	0.992457	-0.00105475
ENSMUSG00000022837.14	Iqcb1	522.73	-0.190433	0.104435	-1.82345	0.0682345	0.992457	-0.00173317
ENSMUSG00000023277.13	Twf2	670.519	0.160061	0.087913	1.82067	0.0686567	0.992457	0.00154824
ENSMUSG00000023911.12	Flywch2	106.984	0.336903	0.184935	1.82173	0.0684958	0.992457	0.00249754
ENSMUSG00000029054.8	Gabrd	486.356	0.442691	0.242755	1.82361	0.0682107	0.992457	0.00309507
ENSMUSG00000029123.8	Stk32b	131.681	-0.397187	0.218207	-1.82023	0.0687238	0.992457	-0.00281997
ENSMUSG00000029136.9	Rbks	29.0963	0.644064	0.353824	1.82029	0.0687144	0.992457	0.00429092
ENSMUSG00000037933.16	Bicd2	2238.57	-0.121791	0.0667836	-1.82367	0.0682018	0.992457	-0.00130728
ENSMUSG00000038155.11	Gstp2	12.6626	-1.29533	0.709896	-1.82468	0.0680496	0.992457	-0.00661014
ENSMUSG00000042589.18	Cux2	965.786	0.574313	0.315105	1.82261	0.0683627	0.992457	0.00388533
ENSMUSG00000054934.10	Kcnmb4	705.178	0.177916	0.0976679	1.82164	0.0685096	0.992457	0.00165692
ENSMUSG00000061878.16	Sphk1	49.7972	-0.891849	0.489612	-1.82154	0.0685244	0.992457	-0.00556871
ENSMUSG00000066878.5	Gm10184	3.8764	3.16856	1.73959	1.82144	0.0685407	0.992457	0.00538857
ENSMUSG00000086697.2	4933427G23Rik	8.69423	1.16575	0.640102	1.82119	0.0685777	0.992457	0.00638562
ENSMUSG00000090386.10	Mir99ahg	98.9598	-0.377343	0.206967	-1.8232	0.0682724	0.992457	-0.00272134
ENSMUSG00000091269.2	Gm6682	72.7146	-0.797514	0.437486	-1.82295	0.068311	0.992457	-0.00514908
ENSMUSG00000093593.1	Gm20683	519.004	0.27971	0.153457	1.82272	0.0683453	0.992457	0.00220389
ENSMUSG00000117875.1	Gm6789	26.33	-1.26195	0.692778	-1.82157	0.0685196	0.992457	-0.00653979
ENSMUSG00000027276.7	Jag1	252.957	-0.248919	0.136791	-1.8197	0.0688052	0.992898	-0.00203649
ENSMUSG00000018143.10	Mafk	273.961	-0.253567	0.139464	-1.81816	0.0690404	0.993485	-0.00205587
ENSMUSG00000026604.17	Ptpn14	566.732	-0.428536	0.235606	-1.81886	0.0689324	0.993485	-0.00299247
ENSMUSG00000031146.6	Plp2	102.913	0.391043	0.21511	1.81788	0.0690828	0.993485	0.00277642
ENSMUSG00000041078.7	Grid1	1461.29	-0.126598	0.0696451	-1.81776	0.0691001	0.993485	-0.00132875
ENSMUSG00000062248.5	Cks2	16.8635	-1.10874	0.609867	-1.818	0.0690637	0.993485	-0.00623473
ENSMUSG00000027499.12	Pkia	4187.53	0.165382	0.091036	1.81667	0.0692683	0.994278	0.00157155
ENSMUSG00000045917.17	Tmem268	225.002	0.272562	0.150028	1.81674	0.0692577	0.994278	0.00214862
ENSMUSG00000080885.1	Rpl10-ps6	10.6242	-1.25445	0.69062	-1.81641	0.0693079	0.994278	-0.0064777
ENSMUSG00000032253.13	Phip	1974.01	-0.112391	0.0618882	-1.81603	0.0693658	0.994379	-0.00123102
ENSMUSG00000021337.8	Scgn	17.6443	-0.812792	0.447853	-1.81486	0.0695449	0.995691	-0.0051622
ENSMUSG00000032702.16	Kank1	447.367	-0.181327	0.0999175	-1.81477	0.0695593	0.995691	-0.00166033
ENSMUSG00000113189.1	B020018J22Rik	4.76762	2.28373	1.25893	1.81403	0.0696735	0.996597	0.0060466
ENSMUSG00000046687.6	Gm5424	6.3381	-1.32834	0.732989	-1.81222	0.0699515	0.999841	-0.00651287
ENSMUSG00000000001.4	Gnai3	765.901	-0.127098	0.0880402	-1.44364	0.148841	0.99992	-0.000831167
ENSMUSG00000000028.15	Cdc45	31.1708	0.156696	0.329883	0.475004	0.634784	0.99992	0.000368137
ENSMUSG00000000031.16	H19	4.24572	0.831049	1.08296	0.76739	0.44285	0.99992	0.00144902
ENSMUSG00000000037.17	Scml2	33.661	0.203842	0.327856	0.621742	0.534112	0.99992	0.000503433
ENSMUSG00000000049.11	Apoh	5.82548	-0.384823	0.768622	-0.500666	0.616606	0.99992	-0.00075815
ENSMUSG00000000056.7	Narf	1144.18	0.00458174	0.0870039	0.0526614	0.958002	0.99992	1.73039e-05
ENSMUSG00000000058.6	Cav2	805.777	0.184387	0.141054	1.30721	0.191142	0.99992	0.00088859
ENSMUSG00000000078.7	Klf6	744.41	0.181254	0.156442	1.1586	0.246619	0.99992	0.000751166
ENSMUSG00000000085.16	Scmh1	852.923	0.0297616	0.0794126	0.374771	0.707831	0.99992	0.000122936
ENSMUSG00000000088.7	Cox5a	1915.89	-0.00579734	0.0645077	-0.0898705	0.92839	0.99992	-2.74142e-05
ENSMUSG00000000093.6	Tbx2	58.8186	-0.0573805	0.302224	-0.189861	0.849418	0.99992	-0.000130252
ENSMUSG00000000094.12	Tbx4	5.58477	0.209255	0.72658	0.288001	0.773346	0.99992	0.000401805
ENSMUSG00000000120.6	Ngfr	69.5544	0.145956	0.23522	0.620508	0.534923	0.99992	0.000394807
ENSMUSG00000000125.5	Wnt3	44.7923	0.32244	0.333097	0.968005	0.333042	0.99992	0.000942836
ENSMUSG00000000126.11	Wnt9a	167.355	0.0501888	0.322755	0.155501	0.876426	0.99992	0.000111649
ENSMUSG00000000127.15	Fer	361.838	-0.137259	0.137146	-1.00083	0.31691	0.99992	-0.000542564
ENSMUSG00000000131.15	Xpo6	2163.35	0.021782	0.0712073	0.305896	0.759684	0.99992	9.63669e-05
ENSMUSG00000000134.17	Tfe3	848.632	0.0335986	0.0679391	0.49454	0.620925	0.99992	0.000159044
ENSMUSG00000000142.15	Axin2	640.191	-0.00838983	0.13716	-0.0611684	0.951225	0.99992	-2.52326e-05
ENSMUSG00000000148.17	Brat1	471.9	0.00367013	0.106111	0.0345875	0.972409	0.99992	1.2417e-05
ENSMUSG00000000149.10	Gna12	2196.3	-0.0160474	0.128117	-0.125256	0.900321	0.99992	-4.98794e-05
ENSMUSG00000000154.16	Slc22a18	11.7826	0.0217775	0.694312	0.0313656	0.974978	0.99992	4.14455e-05
ENSMUSG00000000159.16	Igsf5	9.53697	0.601058	0.647613	0.928113	0.353349	0.99992	0.00150533
ENSMUSG00000000167.14	Pih1d2	42.903	0.146912	0.311564	0.47153	0.637262	0.99992	0.000349443
ENSMUSG00000000168.9	Dlat	2286.15	-0.0829018	0.0731699	-1.133	0.257212	0.99992	-0.000473523
ENSMUSG00000000171.5	Sdhd	1472.37	0.0387219	0.0752296	0.514716	0.606751	0.99992	0.00017059
ENSMUSG00000000182.9	Fgf23	8.95493	0.543692	0.607412	0.895097	0.370735	0.99992	0.00136366
ENSMUSG00000000194.13	Gpr107	1331.86	0.00414805	0.0607733	0.0682545	0.945583	0.99992	2.07351e-05
ENSMUSG00000000197.8	Nalcn	2369.74	-0.0756919	0.0715806	-1.05744	0.290313	0.99992	-0.00042011
ENSMUSG00000000202.9	Btbd17	229.967	-0.0395656	0.214979	-0.184044	0.853979	0.99992	-0.000100158
ENSMUSG00000000214.11	Th	12.299	1.03556	0.668256	1.54964	0.121228	0.99992	0.00411707
ENSMUSG00000000223.13	Drp2	1986.15	0.0459976	0.0756214	0.608261	0.543014	0.99992	0.000206687
ENSMUSG00000000244.17	Tspan32	3.96286	0.142727	1.18902	0.120038	0.904453	0.99992	0.000204655
ENSMUSG00000000247.11	Lhx2	1216.16	-0.0861746	0.116371	-0.740514	0.458988	0.99992	-0.000321812
ENSMUSG00000000253.13	Gmpr	1036.8	-0.011851	0.092353	-0.128323	0.897894	0.99992	-4.33427e-05
ENSMUSG00000000263.15	Glra1	8.69246	0.439157	0.973119	0.451288	0.651782	0.99992	0.000757423
ENSMUSG00000000266.11	Mid2	685.591	0.017826	0.0786086	0.226769	0.820603	0.99992	7.27039e-05
ENSMUSG00000000275.16	Trim25	211.849	-0.173293	0.158976	-1.09005	0.275689	0.99992	-0.000681854
ENSMUSG00000000276.11	Dgke	2385.65	0.00585023	0.06511	0.0898515	0.928405	0.99992	2.7434e-05
ENSMUSG00000000278.10	Scpep1	271.126	-0.0298649	0.160356	-0.186241	0.852256	0.99992	-8.47984e-05
ENSMUSG00000000282.12	Mnt	1131.43	-0.0515299	0.109588	-0.470216	0.638201	0.99992	-0.000181442
ENSMUSG00000000290.13	Itgb2	129.249	0.166436	0.184716	0.901037	0.367569	0.99992	0.000554223
ENSMUSG00000000295.13	Hddc2	188.639	0.0819064	0.15845	0.516924	0.60521	0.99992	0.000248721
ENSMUSG00000000296.8	Tpd52l1	446.037	-0.11408	0.139486	-0.817862	0.413436	0.99992	-0.000407597
ENSMUSG00000000301.16	Pemt	29.1183	0.531933	0.346537	1.535	0.124785	0.99992	0.00250304
ENSMUSG00000000303.12	Cdh1	49.4822	-0.985322	0.715125	-1.37783	0.168255	0.99992	-0.00322791
ENSMUSG00000000305.12	Cdh4	291.826	-0.159435	0.189836	-0.839854	0.40099	0.99992	-0.000509692
ENSMUSG00000000308.14	Ckmt1	3332.51	-0.0215384	0.0746123	-0.288671	0.772833	0.99992	-9.17902e-05
ENSMUSG00000000317.11	Bcl6b	39.7204	0.0224087	0.354395	0.0632308	0.949583	0.99992	4.85129e-05
ENSMUSG00000000318.16	Clec10a	8.53704	0.0184638	0.948523	0.0194659	0.984469	0.99992	3.08149e-05
ENSMUSG00000000320.10	Alox12	16.0875	-0.0178218	0.543167	-0.0328108	0.973825	0.99992	-3.5832e-05
ENSMUSG00000000325.16	Arvcf	785.699	0.103464	0.0993424	1.04149	0.297647	0.99992	0.000480538
ENSMUSG00000000326.13	Comt	1289.78	0.110855	0.0890107	1.24541	0.212982	0.99992	0.000617123
ENSMUSG00000000339.14	Rtca	829.448	0.157152	0.087864	1.78859	0.0736815	0.99992	0.00146311
ENSMUSG00000000340.10	Dbt	482.393	-0.114882	0.0939271	-1.2231	0.221293	0.99992	-0.000614574
ENSMUSG00000000346.9	Dazap2	2574.2	0.0178902	0.0695612	0.257187	0.797035	0.99992	8.01884e-05
ENSMUSG00000000355.13	Mcts1	604.058	-0.0525132	0.12363	-0.42476	0.671012	0.99992	-0.000173099
ENSMUSG00000000359.3	Rem1	7.44801	0.00578842	0.786355	0.00736108	0.994127	0.99992	1.05594e-05
ENSMUSG00000000374.8	Trappc10	2648.96	0.00357556	0.0588779	0.0607284	0.951576	0.99992	1.84443e-05
ENSMUSG00000000378.15	Ccm2	782.837	0.0266211	0.075485	0.352667	0.724338	0.99992	0.000113486
ENSMUSG00000000384.15	Tbrg4	515.018	0.0110173	0.0957298	0.115088	0.908376	0.99992	3.94597e-05
ENSMUSG00000000386.16	Mx1	4.50584	-0.115811	0.901777	-0.128425	0.897812	0.99992	-0.000199431
ENSMUSG00000000392.17	Fap	39.5747	0.973067	0.719457	1.3525	0.176215	0.99992	0.00311163
ENSMUSG00000000399.10	Ndufa9	1843.86	-0.0910709	0.0827238	-1.1009	0.270939	0.99992	-0.000478022
ENSMUSG00000000402.2	Egfl6	57.3015	-0.21575	0.287961	-0.749232	0.453717	0.99992	-0.000579126
ENSMUSG00000000409.14	Lck	28.4123	0.278011	0.395528	0.702885	0.482127	0.99992	0.000685641
ENSMUSG00000000420.15	Galnt1	1136.63	0.00695153	0.0751829	0.0924615	0.926331	0.99992	2.90009e-05
ENSMUSG00000000439.9	Mkrn2	744.081	0.066756	0.0957341	0.697306	0.485611	0.99992	0.000268919
ENSMUSG00000000440.12	Pparg	38.0549	-0.0597355	0.279304	-0.213873	0.830646	0.99992	-0.000139015
ENSMUSG00000000441.17	Raf1	1602.38	0.0616838	0.0716133	0.861346	0.389048	0.99992	0.000312873
ENSMUSG00000000486.13	Septin1	48.8136	0.116509	0.254615	0.457587	0.647249	0.99992	0.000292185
ENSMUSG00000000489.7	Pdgfb	583.392	0.206586	0.140987	1.46529	0.142843	0.99992	0.00114079
ENSMUSG00000000530.16	Acvrl1	227.15	-0.164091	0.192333	-0.853159	0.393571	0.99992	-0.000525432
ENSMUSG00000000531.5	Grasp	886.369	-0.0277368	0.130336	-0.212809	0.831476	0.99992	-8.62208e-05
ENSMUSG00000000532.11	Acvr1b	2782.3	0.0827597	0.0847424	0.976604	0.328765	0.99992	0.000400716
ENSMUSG00000000538.18	Tom1l2	6855.82	0.0550538	0.059982	0.917839	0.358703	0.99992	0.000325305
ENSMUSG00000000552.10	Zfp385a	1080.61	0.101534	0.130846	0.775983	0.437759	0.99992	0.000365762
ENSMUSG00000000555.8	Itga5	62.4153	0.383491	0.425567	0.90113	0.367519	0.99992	0.00103558
ENSMUSG00000000560.9	Gabra2	4957.16	-0.196007	0.164191	-1.19377	0.232567	0.99992	-0.000817411
ENSMUSG00000000561.14	Wdr77	1196.01	-0.0325656	0.0801411	-0.406354	0.684483	0.99992	-0.000134449
ENSMUSG00000000562.5	Adora3	20.3443	0.0723925	0.403163	0.179562	0.857497	0.99992	0.000154214
ENSMUSG00000000563.17	Atp5pb	4462.54	-0.0467389	0.0802602	-0.582342	0.560336	0.99992	-0.0002006
ENSMUSG00000000568.15	Hnrnpd	3679.93	-0.135668	0.0950557	-1.42725	0.153507	0.99992	-0.000847205
ENSMUSG00000000579.14	Dynlt1c	86.865	0.236492	0.193536	1.22195	0.221726	0.99992	0.000948713
ENSMUSG00000000581.8	C1d	898.787	-0.025085	0.108864	-0.230426	0.817761	0.99992	-8.48971e-05
ENSMUSG00000000594.7	Gm2a	1242.48	0.206686	0.125979	1.64064	0.100873	0.99992	0.00141934
ENSMUSG00000000600.15	Krit1	1560.07	-0.0646743	0.0734851	-0.880101	0.378805	0.99992	-0.000325058
ENSMUSG00000000605.9	Clcn4	4780.81	-0.0470523	0.0540702	-0.870208	0.384187	0.99992	-0.000299994
ENSMUSG00000000627.15	Sema4f	1107.05	-0.0749206	0.0680208	-1.10144	0.270707	0.99992	-0.000439209
ENSMUSG00000000628.10	Hk2	192.152	0.130614	0.313641	0.416445	0.677084	0.99992	0.000305719
ENSMUSG00000000631.20	Myo18a	4241.16	0.0677516	0.0970457	0.698141	0.485089	0.99992	0.00027114
ENSMUSG00000000632.13	Sez6	4845.4	-0.1148	0.119016	-0.964574	0.334758	0.99992	-0.000471726
ENSMUSG00000000673.9	Haao	5.70362	-1.41067	0.789954	-1.78576	0.0741382	0.99992	-0.00629784
ENSMUSG00000000682.7	Cd52	19.6835	-0.158624	0.481982	-0.329108	0.742074	0.99992	-0.000336111
ENSMUSG00000000686.11	Abhd15	16.4712	-0.0434838	0.482633	-0.090097	0.92821	0.99992	-8.93204e-05
ENSMUSG00000000693.10	Loxl3	109.681	0.239409	0.219468	1.09086	0.275334	0.99992	0.000839851
ENSMUSG00000000708.14	Kat2b	551.174	-0.0263184	0.160915	-0.163554	0.870082	0.99992	-7.44654e-05
ENSMUSG00000000711.3	Rab5b	3992.33	0.0482083	0.0596868	0.807688	0.41927	0.99992	0.000275477
ENSMUSG00000000730.13	Dnmt3l	6.02424	-0.373254	0.813159	-0.459018	0.646221	0.99992	-0.000710201
ENSMUSG00000000731.15	Aire	18.2629	0.371791	0.535092	0.694816	0.48717	0.99992	0.000869695
ENSMUSG00000000732.9	Icosl	295.311	-0.188278	0.266729	-0.705876	0.480265	0.99992	-0.000506268
ENSMUSG00000000738.18	Spg7	1065.13	0.0808522	0.0768089	1.05264	0.292506	0.99992	0.00042963
ENSMUSG00000000739.14	Sult5a1	31.6885	-0.283548	0.424056	-0.668656	0.503715	0.99992	-0.000681457
ENSMUSG00000000740.12	Rpl13	4982.55	-0.0639702	0.0616059	-1.03838	0.299094	0.99992	-0.000389041
ENSMUSG00000000743.9	Chmp1a	2083.16	0.0311154	0.0641624	0.484948	0.627713	0.99992	0.000154193
ENSMUSG00000000751.13	Rpa1	1276.21	-0.070833	0.0986586	-0.717961	0.472782	0.99992	-0.000283203
ENSMUSG00000000753.15	Serpinf1	199.543	0.0944949	0.279985	0.3375	0.73574	0.99992	0.00022407
ENSMUSG00000000759.14	Tubgcp3	1103.5	0.0353501	0.0726081	0.486862	0.626356	0.99992	0.000158774
ENSMUSG00000000766.18	Oprm1	41.0065	-0.127491	0.324413	-0.392991	0.694326	0.99992	-0.000294352
ENSMUSG00000000776.13	Polr3d	341.066	-0.0228552	0.116717	-0.195817	0.844753	0.99992	-7.45455e-05
ENSMUSG00000000782.16	Tcf7	54.1787	-0.0840446	0.267174	-0.314569	0.753089	0.99992	-0.000201229
ENSMUSG00000000787.12	Ddx3x	6848.31	-0.1176	0.114086	-1.0308	0.302636	0.99992	-0.00051076
ENSMUSG00000000791.9	Il12rb1	11.0846	-0.387923	0.593863	-0.65322	0.513615	0.99992	-0.000872272
ENSMUSG00000000792.2	Slc5a5	515.125	-0.129367	0.13294	-0.973125	0.330491	0.99992	-0.000509905
ENSMUSG00000000794.9	Kcnn3	744.86	0.0240598	0.147059	0.163606	0.870042	0.99992	7.06678e-05
ENSMUSG00000000804.14	Usp32	3572.06	0.00261245	0.0660813	0.0395339	0.968465	0.99992	1.20767e-05
ENSMUSG00000000805.18	Car4	532.393	-0.0149779	0.177223	-0.0845146	0.932647	0.99992	-4.05453e-05
ENSMUSG00000000811.13	Txnrd3	90.6162	-0.182723	0.254205	-0.718802	0.472263	0.99992	-0.000500994
ENSMUSG00000000823.16	Zfp512b	2438.48	0.0479337	0.0818001	0.585986	0.557885	0.99992	0.000203509
ENSMUSG00000000826.16	Dnajc5	8814.46	0.0354317	0.0562714	0.629657	0.528919	0.99992	0.000204135
ENSMUSG00000000827.18	Tpd52l2	978.9	0.0515133	0.0768385	0.67041	0.502596	0.99992	0.000233213
ENSMUSG00000000838.17	Fmr1	1590.71	-0.117851	0.0716596	-1.6446	0.100053	0.99992	-0.00101379
ENSMUSG00000000861.15	Bcl11a	2627.47	-0.0281833	0.0717636	-0.392724	0.694524	0.99992	-0.000125495
ENSMUSG00000000881.12	Dlg3	4436.52	-0.0870207	0.0881619	-0.987055	0.323616	0.99992	-0.000415135
ENSMUSG00000000884.17	Gnb1l	81.1928	0.45081	0.257016	1.75401	0.0794286	0.99992	0.00285516
ENSMUSG00000000889.8	Dbh	8.92308	0.689337	0.722794	0.953711	0.34023	0.99992	0.00167807
ENSMUSG00000000901.17	Mmp11	44.0312	-0.0483296	0.263701	-0.183274	0.854583	0.99992	-0.000114062
ENSMUSG00000000902.13	Smarcb1	1249.05	0.0206921	0.0700588	0.295354	0.767724	0.99992	9.26062e-05
ENSMUSG00000000915.15	Hip1r	1619.01	0.154317	0.108284	1.42511	0.154126	0.99992	0.000912127
ENSMUSG00000000916.15	Nsun5	294.559	0.161502	0.113198	1.42673	0.153658	0.99992	0.000939061
ENSMUSG00000000934.9	Top1mt	331.352	-0.107079	0.134509	-0.796071	0.425991	0.99992	-0.000384624
ENSMUSG00000000948.16	Gm38393	572.146	-0.0513075	0.123254	-0.416275	0.677209	0.99992	-0.000169039
ENSMUSG00000000958.10	Slc7a7	30.5886	-0.141482	0.351235	-0.402811	0.687087	0.99992	-0.000321764
ENSMUSG00000000959.7	Oxa1l	924.244	0.0744914	0.0710658	1.0482	0.294545	0.99992	0.000413295
ENSMUSG00000000976.13	Heatr6	580.279	0.031674	0.0869403	0.364318	0.71562	0.99992	0.000123342
ENSMUSG00000000982.5	Ccl3	3.72471	1.09009	0.923278	1.18067	0.237734	0.99992	0.00260994
ENSMUSG00000000983.13	Wfdc18	11.4964	0.856083	0.581444	1.47234	0.140929	0.99992	0.00337402
ENSMUSG00000001014.6	Icam4	17.3805	0.363524	0.408529	0.889837	0.373553	0.99992	0.000981262
ENSMUSG00000001016.12	Ilf2	1691.55	0.101136	0.0826156	1.22418	0.220884	0.99992	0.000574377
ENSMUSG00000001017.15	Chtop	2897.85	-0.0824913	0.0533582	-1.54599	0.122106	0.99992	-0.000752514
ENSMUSG00000001018.15	Snapin	967.507	0.0143314	0.0819309	0.174921	0.861142	0.99992	5.65851e-05
ENSMUSG00000001020.8	S100a4	34.3791	0.220303	0.495004	0.445053	0.656281	0.99992	0.000477936
ENSMUSG00000001021.13	S100a3	4.73395	0.520747	0.897673	0.580108	0.561842	0.99992	0.000973422
ENSMUSG00000001025.8	S100a6	169.603	0.390536	0.252699	1.54546	0.122234	0.99992	0.00194755
ENSMUSG00000001029.15	Icam2	35.4818	-0.451224	0.360608	-1.25129	0.21083	0.99992	-0.00160394
ENSMUSG00000001036.17	Epn2	3711.15	0.000956554	0.0808937	0.0118248	0.990565	0.99992	3.78327e-06
ENSMUSG00000001039.12	B9d1	184.341	0.0441477	0.147021	0.300281	0.763963	0.99992	0.00013187
ENSMUSG00000001052.15	Sec24b	1395.17	0.049427	0.0848834	0.582293	0.56037	0.99992	0.000205011
ENSMUSG00000001053.15	N4bp3	275.028	0.23557	0.209026	1.12699	0.259748	0.99992	0.000860197
ENSMUSG00000001054.9	Rmnd5b	844.586	0.0506007	0.0984228	0.514115	0.607172	0.99992	0.000189959
ENSMUSG00000001056.3	Nhp2	429.698	0.0472215	0.115941	0.407291	0.683794	0.99992	0.000159648
ENSMUSG00000001062.18	Vps9d1	1121.24	0.0932001	0.0818114	1.13921	0.254617	0.99992	0.000503425
ENSMUSG00000001065.15	Zfp276	477.075	-0.0381836	0.0976489	-0.39103	0.695775	0.99992	-0.000139992
ENSMUSG00000001082.12	Mfsd10	375.626	0.0591572	0.115994	0.510001	0.61005	0.99992	0.00020492
ENSMUSG00000001089.14	Luzp1	2754.07	-0.102877	0.118636	-0.867164	0.385852	0.99992	-0.000402756
ENSMUSG00000001098.15	Kctd10	1239.62	-0.0100438	0.0684221	-0.146792	0.883296	0.99992	-4.52375e-05
ENSMUSG00000001100.10	Poldip2	1826.55	-0.00410404	0.0598268	-0.0685987	0.945309	0.99992	-2.08357e-05
ENSMUSG00000001103.7	Sebox	99.0503	-0.0944515	0.311861	-0.302864	0.761994	0.99992	-0.000216135
ENSMUSG00000001105.15	Ift20	741.193	0.0943003	0.084003	1.12258	0.261615	0.99992	0.000497593
ENSMUSG00000001119.7	Col6a1	1845.87	0.63316	0.350255	1.80771	0.0706515	0.99992	0.0041517
ENSMUSG00000001120.15	Pcbp3	851.328	0.0304461	0.0807597	0.376996	0.706177	0.99992	0.000124422
ENSMUSG00000001123.15	Lgals9	123.326	0.132636	0.199815	0.663795	0.506822	0.99992	0.000385969
ENSMUSG00000001127.12	Araf	3374.64	0.0254709	0.0601567	0.42341	0.671996	0.99992	0.00013249
ENSMUSG00000001128.7	Cfp	131.371	0.0784464	0.162773	0.481937	0.62985	0.99992	0.00023341
ENSMUSG00000001134.9	Uxt	85.919	0.0934902	0.238217	0.392457	0.69472	0.99992	0.000235913
ENSMUSG00000001138.13	Cnnm3	848.72	0.0359615	0.100824	0.356676	0.721334	0.99992	0.000128843
ENSMUSG00000001143.13	Lman2l	1335.08	-0.148825	0.0940413	-1.58255	0.113525	0.99992	-0.00107865
ENSMUSG00000001150.7	Mcm3ap	1509.57	-0.0010623	0.0758243	-0.01401	0.988822	0.99992	-4.39651e-06
ENSMUSG00000001151.10	Pcnt	978.992	0.0794683	0.11213	0.708717	0.4785	0.99992	0.000298044
ENSMUSG00000001156.9	Mxd1	489.077	-0.089606	0.120096	-0.746122	0.455594	0.99992	-0.000330761
ENSMUSG00000001157.13	Gmcl1	726.699	0.0301279	0.0908395	0.33166	0.740146	0.99992	0.000113736
ENSMUSG00000001158.13	Snrnp27	655.199	0.0498465	0.0983667	0.506742	0.612336	0.99992	0.000186829
ENSMUSG00000001166.17	Oas1c	13.9041	1.06072	0.603543	1.75749	0.0788339	0.99992	0.00558121
ENSMUSG00000001173.15	Ocrl	2083.19	-0.0847358	0.07735	-1.09548	0.273304	0.99992	-0.000459291
ENSMUSG00000001175.16	Calm1	61029.8	-0.0277792	0.0574186	-0.483802	0.628527	0.99992	-0.000152643
ENSMUSG00000001211.15	Agpat3	5941.21	0.0176259	0.0537887	0.327688	0.743148	0.99992	0.000101715
ENSMUSG00000001225.12	Slc26a3	6.3966	-0.664658	0.74801	-0.888568	0.374235	0.99992	-0.00153944
ENSMUSG00000001227.12	Sema6b	2747.14	-0.0501489	0.0780822	-0.642258	0.520706	0.99992	-0.000222788
ENSMUSG00000001228.14	Uhrf1	17.1085	-0.416174	0.526569	-0.790349	0.429324	0.99992	-0.00102117
ENSMUSG00000001229.9	Dpp9	1396.18	0.0113173	0.0789732	0.143305	0.886049	0.99992	4.57026e-05
ENSMUSG00000001240.13	Ramp2	368.229	-0.0733384	0.189562	-0.386884	0.698842	0.99992	-0.000200901
ENSMUSG00000001247.16	Lsr	130.263	0.0373194	0.211998	0.176037	0.860265	0.99992	9.48858e-05
ENSMUSG00000001248.15	Gramd1a	2583.55	0.0485675	0.0668419	0.726602	0.46747	0.99992	0.000246819
ENSMUSG00000001260.10	Gabrg1	552.089	-0.0903716	0.202421	-0.446453	0.65527	0.99992	-0.000244754
ENSMUSG00000001270.9	Ckb	17601.2	0.159906	0.0926288	1.72631	0.0842912	0.99992	0.0013582
ENSMUSG00000001280.13	Sp1	816.213	0.0184308	0.0904705	0.203722	0.838571	0.99992	6.86176e-05
ENSMUSG00000001281.10	Itgb7	12.4135	0.277269	0.488285	0.567843	0.570142	0.99992	0.000626706
ENSMUSG00000001285.12	Myg1	541.706	0.160993	0.0943502	1.70634	0.0879449	0.99992	0.00132784
ENSMUSG00000001288.15	Rarg	220.372	0.0796819	0.137249	0.580563	0.561535	0.99992	0.000261702
ENSMUSG00000001289.12	Pfdn5	2166.22	0.0151608	0.0837757	0.180969	0.856392	0.99992	5.90312e-05
ENSMUSG00000001300.16	Efnb2	1094.92	-0.147694	0.202822	-0.728197	0.466493	0.99992	-0.000438395
ENSMUSG00000001305.5	Rrp15	218.647	0.0153645	0.140405	0.10943	0.912862	0.99992	4.58454e-05
ENSMUSG00000001313.12	Rnd2	1175.63	0.122723	0.0970526	1.2645	0.20605	0.99992	0.000666797
ENSMUSG00000001323.17	Srr	2343.44	-0.0223454	0.0890203	-0.251015	0.801803	0.99992	-8.44095e-05
ENSMUSG00000001333.9	Sync	20.4606	0.218041	0.46575	0.468151	0.639677	0.99992	0.000480756
ENSMUSG00000001334.9	Fndc5	1457.24	-0.0825927	0.12072	-0.684168	0.493869	0.99992	-0.00029698
ENSMUSG00000001348.15	Acp5	8.75878	-0.192621	0.56768	-0.339312	0.734375	0.99992	-0.000397706
ENSMUSG00000001349.5	Cnn1	10.6083	-0.544142	0.596565	-0.912124	0.361703	0.99992	-0.00138482
ENSMUSG00000001366.14	Fbxo9	1544.92	0.0489279	0.0684653	0.714638	0.474833	0.99992	0.000243297
ENSMUSG00000001376.17	Vps50	1463.79	-0.0586132	0.0929997	-0.630252	0.52853	0.99992	-0.000234342
ENSMUSG00000001380.7	Hars	1717.29	-0.0795337	0.0779312	-1.02056	0.307461	0.99992	-0.000412156
ENSMUSG00000001383.9	Zmat2	3694.84	0.0137314	0.0950379	0.144484	0.885119	0.99992	4.94687e-05
ENSMUSG00000001403.13	Ube2c	4.80235	0.131155	0.957042	0.137042	0.890998	0.99992	0.000218725
ENSMUSG00000001415.10	Smg5	2026.3	0.0925406	0.0714297	1.29555	0.195131	0.99992	0.000593926
ENSMUSG00000001416.13	Cct3	2113.02	-0.0775927	0.0787535	-0.98526	0.324496	0.99992	-0.000392611
ENSMUSG00000001418.13	Glmp	703.87	0.10807	0.131793	0.819997	0.412218	0.99992	0.000395735
ENSMUSG00000001419.17	Mef2d	5719.21	0.0378654	0.114723	0.330058	0.741356	0.99992	0.000126771
ENSMUSG00000001420.13	Tmem79	6.8579	0.245927	0.710895	0.34594	0.729388	0.99992	0.000480558
ENSMUSG00000001424.14	Snd1	2145.92	-0.0104491	0.0816021	-0.128049	0.89811	0.99992	-4.12353e-05
ENSMUSG00000001435.15	Col18a1	162.767	0.263895	0.245031	1.07699	0.281486	0.99992	0.000887642
ENSMUSG00000001436.15	Slc19a1	323.06	0.137657	0.153984	0.893971	0.371337	0.99992	0.000490109
ENSMUSG00000001440.5	Kpnb1	4892.78	-0.0196543	0.0811052	-0.242331	0.808524	0.99992	-7.86123e-05
ENSMUSG00000001441.13	Npepps	3566.61	-0.0533632	0.0498874	-1.06967	0.284767	0.99992	-0.000393739
ENSMUSG00000001444.2	Tbx21	3.1999	0.580248	1.00744	0.57596	0.564642	0.99992	0.00100785
ENSMUSG00000001467.5	Cyp51	1192.57	-0.162865	0.118177	-1.37814	0.168159	0.99992	-0.000892554
ENSMUSG00000001472.17	Tcf25	11607.4	0.0299673	0.0629136	0.476325	0.633843	0.99992	0.000150855
ENSMUSG00000001482.15	Def8	1030.24	0.101845	0.0675898	1.50681	0.131859	0.99992	0.000791276
ENSMUSG00000001493.9	Meox1	29.031	-0.178031	0.422657	-0.421218	0.673596	0.99992	-0.000393429
ENSMUSG00000001494.6	Sost	5.90653	0.153061	0.909033	0.168377	0.866286	0.99992	0.000263241
ENSMUSG00000001496.15	Nkx2-1	9.61486	-0.832431	0.683751	-1.21745	0.223434	0.99992	-0.00246225
ENSMUSG00000001506.10	Col1a1	201.444	-0.24904	0.277518	-0.897382	0.369515	0.99992	-0.000726674
ENSMUSG00000001507.16	Itga3	439.531	0.0890951	0.147409	0.604407	0.545573	0.99992	0.000286197
ENSMUSG00000001508.15	Sgca	6.01504	0.642929	0.759098	0.846964	0.397015	0.99992	0.0014493
ENSMUSG00000001517.14	Foxm1	35.8152	-0.0736298	0.340695	-0.216117	0.828897	0.99992	-0.000162823
ENSMUSG00000001518.12	Itfg2	338.15	0.0681387	0.120755	0.564274	0.572567	0.99992	0.000235376
ENSMUSG00000001520.12	Nrip2	484.534	0.116661	0.211346	0.55199	0.580955	0.99992	0.000320178
ENSMUSG00000001521.12	Tulp3	590.336	-0.0338864	0.0870471	-0.389289	0.697063	0.99992	-0.000132446
ENSMUSG00000001524.14	Gtf2h4	263.879	-0.100987	0.121933	-0.82822	0.407546	0.99992	-0.000383654
ENSMUSG00000001525.10	Tubb5	7043.15	-0.0161995	0.0717645	-0.225732	0.82141	0.99992	-7.06219e-05
ENSMUSG00000001542.7	Ell2	570.902	0.130571	0.153706	0.849486	0.395611	0.99992	0.000455115
ENSMUSG00000001552.14	Jup	744.997	0.156317	0.174305	0.896803	0.369824	0.99992	0.000530923
ENSMUSG00000001555.10	Fkbp10	146.566	0.137018	0.16668	0.822043	0.411052	0.99992	0.000456519
ENSMUSG00000001558.5	Klhl10	4.17598	-0.444312	0.846774	-0.524711	0.599784	0.99992	-0.000843506
ENSMUSG00000001569.10	Nom1	673.535	0.0180902	0.1083	0.167038	0.86734	0.99992	6.09921e-05
ENSMUSG00000001576.15	Ergic1	2510.37	0.069513	0.0558102	1.24553	0.212938	0.99992	0.00050495
ENSMUSG00000001604.14	Tcea3	17.3561	-0.630289	0.715485	-0.880926	0.378358	0.99992	-0.00148261
ENSMUSG00000001627.12	Ifrd1	762.038	-0.158401	0.194448	-0.814619	0.41529	0.99992	-0.000495957
ENSMUSG00000001630.13	Stk38l	656.768	-0.0349552	0.123147	-0.283849	0.776526	0.99992	-0.000112461
ENSMUSG00000001632.16	Brpf1	886.074	-0.0194951	0.1051	-0.185491	0.852844	0.99992	-6.68249e-05
ENSMUSG00000001642.18	Akr1b3	740.326	0.119979	0.089029	1.34764	0.177773	0.99992	0.000721112
ENSMUSG00000001663.10	Gstt1	153.795	0.325732	0.295676	1.10165	0.270614	0.99992	0.00106501
ENSMUSG00000001665.11	Gstt3	73.5933	0.0428632	0.288218	0.148718	0.881776	0.99992	9.81846e-05
ENSMUSG00000001666.8	Ddt	331.807	-0.00455336	0.143877	-0.0316477	0.974753	0.99992	-1.34074e-05
ENSMUSG00000001670.13	Tat	3.57883	-0.354027	1.16135	-0.304842	0.760487	0.99992	-0.000525531
ENSMUSG00000001672.14	Marveld3	6.3814	0.217059	0.926472	0.234286	0.814763	0.99992	0.000371899
ENSMUSG00000001674.11	Ddx18	420.872	-0.105267	0.140185	-0.750919	0.452701	0.99992	-0.000364557
ENSMUSG00000001687.15	Ubl3	3144.58	-0.0292978	0.0766604	-0.382177	0.70233	0.99992	-0.000124121
ENSMUSG00000001700.10	Gramd3	343.402	-0.101201	0.104021	-0.972891	0.330607	0.99992	-0.000443049
ENSMUSG00000001707.8	Eef1e1	413.073	-0.172601	0.120596	-1.43123	0.152364	0.99992	-0.000982466
ENSMUSG00000001729.14	Akt1	3169.1	0.00056675	0.0471939	0.012009	0.990418	0.99992	3.77475e-06
ENSMUSG00000001741.12	Il16	756.921	-0.141217	0.225169	-0.627158	0.530556	0.99992	-0.000388573
ENSMUSG00000001750.16	Tcirg1	330.012	0.0231996	0.155074	0.149603	0.881078	0.99992	6.65715e-05
ENSMUSG00000001751.9	Naglu	191.76	-0.0867091	0.170913	-0.507329	0.611924	0.99992	-0.000254723
ENSMUSG00000001755.12	Coasy	470.249	0.0835302	0.104338	0.800576	0.423377	0.99992	0.00033606
ENSMUSG00000001761.7	Smo	390.543	-0.11393	0.185533	-0.614071	0.539168	0.99992	-0.000334941
ENSMUSG00000001763.14	Tspan33	655.304	-0.0406899	0.162463	-0.250456	0.802234	0.99992	-0.000115778
ENSMUSG00000001767.5	Crnkl1	370.7	-0.118025	0.127063	-0.92887	0.352957	0.99992	-0.000462856
ENSMUSG00000001768.16	Rin2	629.056	0.165647	0.101736	1.6282	0.103484	0.99992	0.00121976
ENSMUSG00000001773.14	Folh1	181.695	0.115466	0.186151	0.620281	0.535073	0.99992	0.000339744
ENSMUSG00000001774.8	Chordc1	1609.84	-0.0950822	0.0771665	-1.23217	0.217885	0.99992	-0.000561513
ENSMUSG00000001783.3	Rtcb	2043.5	0.0745273	0.0758485	0.982581	0.325814	0.99992	0.000384806
ENSMUSG00000001785.13	Pwp1	436.355	-0.0651521	0.12741	-0.511359	0.609099	0.99992	-0.000216507
ENSMUSG00000001786.14	Fbxo7	501.225	-0.068927	0.111608	-0.617579	0.536853	0.99992	-0.000250889
ENSMUSG00000001794.13	Capns1	2497.66	0.000851707	0.0807494	0.0105475	0.991584	0.99992	3.37261e-06
ENSMUSG00000001802.16	Lrp3	1637.4	-0.0346455	0.0790349	-0.438357	0.661128	0.99992	-0.000145233
ENSMUSG00000001827.12	Folr1	155.165	1.14562	1.28614	0.890742	0.373067	0.99992	0.00178069
ENSMUSG00000001829.17	Clpb	1357.04	0.0315447	0.0633946	0.497593	0.618771	0.99992	0.000158341
ENSMUSG00000001833.17	Septin7	7436.54	0.0398236	0.101678	0.391663	0.695307	0.99992	0.000142998
ENSMUSG00000001844.10	Zdhhc4	437.519	0.0858052	0.112136	0.765189	0.444159	0.99992	0.000329069
ENSMUSG00000001855.15	Nup214	1062.19	-0.0312216	0.0928055	-0.33642	0.736555	0.99992	-0.000116535
ENSMUSG00000001864.13	Aif1l	242.424	-0.0723792	0.188755	-0.383456	0.701382	0.99992	-0.000198459
ENSMUSG00000001870.16	Ltbp1	161.215	0.11936	0.140802	0.847714	0.396597	0.99992	0.000430756
ENSMUSG00000001891.16	Ugp2	1710.91	-0.128312	0.0905384	-1.41722	0.15642	0.99992	-0.000810668
ENSMUSG00000001901.15	Kcnh6	36.0031	-0.420431	0.316571	-1.32808	0.184152	0.99992	-0.00162914
ENSMUSG00000001909.16	Trmt1	1369.55	0.140323	0.0887339	1.58139	0.11379	0.99992	0.00103952
ENSMUSG00000001910.5	Nacc1	2892.39	0.0185215	0.0619325	0.29906	0.764894	0.99992	9.22639e-05
ENSMUSG00000001911.16	Nfix	7806.27	0.0311754	0.0759702	0.410363	0.681539	0.99992	0.000133562
ENSMUSG00000001918.17	Slc1a5	49.632	0.00282682	0.296226	0.00954281	0.992386	0.99992	6.38537e-06
ENSMUSG00000001924.15	Uba1	7085.99	-0.028731	0.0811762	-0.353934	0.723388	0.99992	-0.000116576
ENSMUSG00000001930.17	Vwf	468.718	-0.0602452	0.259979	-0.231731	0.816747	0.99992	-0.000143633
ENSMUSG00000001942.8	Siae	421.41	0.131926	0.101228	1.30326	0.192486	0.99992	0.000725008
ENSMUSG00000001943.8	Vsig2	33.3452	0.31122	0.393118	0.79167	0.428553	0.99992	0.000801363
ENSMUSG00000001946.14	Esam	284.916	0.0188712	0.138957	0.135806	0.891974	0.99992	5.66554e-05
ENSMUSG00000001948.10	Spa17	37.9282	-0.117405	0.29277	-0.401015	0.688409	0.99992	-0.000278686
ENSMUSG00000001962.8	Fam50a	443.231	0.10086	0.0998529	1.01008	0.312455	0.99992	0.000459079
ENSMUSG00000001964.14	Emd	614.022	-0.00756416	0.104886	-0.0721178	0.942508	0.99992	-2.57673e-05
ENSMUSG00000001983.7	Taco1	212.439	0.190138	0.137705	1.38077	0.167351	0.99992	0.000982894
ENSMUSG00000001985.9	Grik3	1515.32	0.280617	0.284314	0.986995	0.323645	0.99992	0.000857706
ENSMUSG00000001986.16	Gria3	5593.91	0.00468938	0.0758902	0.0617916	0.950729	0.99992	1.94103e-05
ENSMUSG00000001988.9	Npas1	246.199	-0.20724	0.159123	-1.30239	0.192784	0.99992	-0.000949714
ENSMUSG00000001995.9	Sipa1l2	1491.81	-0.0179139	0.0880121	-0.203539	0.838714	0.99992	-6.77873e-05
ENSMUSG00000001998.15	Ap4e1	471.121	0.0303616	0.0897439	0.338314	0.735127	0.99992	0.000115544
ENSMUSG00000001999.15	Blvra	226.68	0.0475143	0.149943	0.316883	0.751332	0.99992	0.000141146
ENSMUSG00000002006.12	Pdzd4	2980.36	0.0104993	0.0896573	0.117105	0.906777	0.99992	3.90408e-05
ENSMUSG00000002007.5	Srpk3	113.992	0.201366	0.2378	0.846788	0.397114	0.99992	0.00059772
ENSMUSG00000002010.17	Idh3g	2417.02	0.00906346	0.0589255	0.153812	0.877758	0.99992	4.6867e-05
ENSMUSG00000002012.13	Pnck	1286.11	0.030029	0.206865	0.145163	0.884582	0.99992	7.68441e-05
ENSMUSG00000002014.12	Ssr4	752.54	0.0304678	0.0980069	0.310874	0.755896	0.99992	0.000109953
ENSMUSG00000002015.5	Bcap31	817.714	0.00175611	0.0921715	0.0190527	0.984799	0.99992	6.40542e-06
ENSMUSG00000002017.10	Fam98a	895.254	0.0310917	0.0818823	0.379712	0.704159	0.99992	0.000125988
ENSMUSG00000002020.15	Ltbp2	5.06686	0.54989	0.936491	0.587181	0.557082	0.99992	0.00100461
ENSMUSG00000002028.13	Kmt2a	6409.93	-0.0725872	0.074871	-0.969497	0.332297	0.99992	-0.000375305
ENSMUSG00000002031.13	Ift46	707.765	0.0232325	0.0742788	0.312775	0.754452	0.99992	9.96403e-05
ENSMUSG00000002052.6	Supt6	4961.29	-0.0517887	0.0658484	-0.786484	0.431584	0.99992	-0.00027135
ENSMUSG00000002055.9	Spag5	226.694	0.347103	0.279495	1.2419	0.214275	0.99992	0.00127723
ENSMUSG00000002058.13	Unc119	469.366	-0.0564672	0.0912494	-0.618822	0.536033	0.99992	-0.000227259
ENSMUSG00000002059.18	Rab34	360.723	-0.0384641	0.120267	-0.319823	0.749102	0.99992	-0.000125788
ENSMUSG00000002064.10	Sdf2	852.996	0.0489851	0.121961	0.401646	0.687944	0.99992	0.000161645
ENSMUSG00000002068.16	Ccne1	250.29	-0.000863447	0.133422	-0.00647154	0.994836	0.99992	-2.62564e-06
ENSMUSG00000002076.12	Hsf2bp	8.6066	1.08436	0.723608	1.49855	0.133991	0.99992	0.00391492
ENSMUSG00000002083.13	Bbc3	144.9	0.202943	0.22346	0.908188	0.363779	0.99992	0.000634369
ENSMUSG00000002100.15	Mybpc3	6.36981	0.89634	0.819212	1.09415	0.27389	0.99992	0.00221492
ENSMUSG00000002102.15	Psmc3	2592.41	-0.0288071	0.0827589	-0.348084	0.727777	0.99992	-0.000115333
ENSMUSG00000002103.16	Acp2	2046.69	-0.0225482	0.0620259	-0.363528	0.71621	0.99992	-0.000113018
ENSMUSG00000002104.11	Rapsn	9.21756	0.545242	0.626692	0.870032	0.384283	0.99992	0.00133681
ENSMUSG00000002105.15	Slc39a13	490.543	0.152203	0.103182	1.47508	0.14019	0.99992	0.000959268
ENSMUSG00000002107.18	Celf2	13309.5	-0.0365243	0.059604	-0.612783	0.54002	0.99992	-0.000198428
ENSMUSG00000002108.10	Nr1h3	57.5484	-0.0678879	0.246402	-0.275517	0.782919	0.99992	-0.000165726
ENSMUSG00000002109.14	Ddb2	288.724	0.126629	0.126659	0.999767	0.317424	0.99992	0.000516907
ENSMUSG00000002111.8	Spi1	64.7804	-0.0360706	0.21582	-0.167133	0.867266	0.99992	-9.10329e-05
ENSMUSG00000002129.11	Sf3a1	1365	-0.0621274	0.0668441	-0.929437	0.352663	0.99992	-0.000339628
ENSMUSG00000002147.18	Stat6	219.961	0.168591	0.191228	0.88162	0.377982	0.99992	0.000548731
ENSMUSG00000002190.13	Clgn	339.58	0.0140438	0.107892	0.130165	0.896436	0.99992	4.73075e-05
ENSMUSG00000002205.16	Vrk3	461.212	0.0994066	0.100472	0.989394	0.32247	0.99992	0.000446067
ENSMUSG00000002210.11	Smg9	554.209	0.0702306	0.0971222	0.723116	0.469609	0.99992	0.000283537
ENSMUSG00000002221.11	Paxip1	992.593	0.0547998	0.0740565	0.739973	0.459316	0.99992	0.000259961
ENSMUSG00000002222.14	Rmnd5a	3423.07	0.00937445	0.0639927	0.146492	0.883533	0.99992	4.47614e-05
ENSMUSG00000002227.15	Mov10	281.776	-0.165609	0.116062	-1.4269	0.153608	0.99992	-0.000953508
ENSMUSG00000002228.7	Ppm1j	8.49113	0.777467	1.00541	0.773281	0.439356	0.99992	0.00143832
ENSMUSG00000002233.13	Rhoc	210.703	0.14872	0.233148	0.63788	0.523551	0.99992	0.000405996
ENSMUSG00000002249.21	Tead3	77.8713	-0.178653	0.406833	-0.439131	0.660566	0.99992	-0.000399173
ENSMUSG00000002250.16	Ppard	507.797	0.207575	0.135524	1.53165	0.12561	0.99992	0.00123963
ENSMUSG00000002257.8	Def6	35.0446	0.02554	0.320144	0.0797767	0.936415	0.99992	5.66337e-05
ENSMUSG00000002265.17	Peg3	9766.97	0.0326008	0.0983327	0.331535	0.74024	0.99992	0.000117829
ENSMUSG00000002266.17	Zim1	214.336	-0.147746	0.179788	-0.821775	0.411205	0.99992	-0.000477982
ENSMUSG00000002274.13	Metrn	916.19	0.00467253	0.110661	0.0422237	0.96632	0.99992	1.54868e-05
ENSMUSG00000002279.19	Lmf1	362.388	-0.0769645	0.113783	-0.676416	0.498777	0.99992	-0.000283342
ENSMUSG00000002280.11	Ciao3	564.96	-0.0459386	0.0819753	-0.560396	0.57521	0.99992	-0.000193447
ENSMUSG00000002289.16	Angptl4	46.4595	-0.137476	0.408473	-0.336562	0.736447	0.99992	-0.000299533
ENSMUSG00000002297.16	Dbf4	26.7067	0.0725389	0.418238	0.173439	0.862306	0.99992	0.000153464
ENSMUSG00000002307.16	Daxx	474.378	0.057187	0.0871604	0.656113	0.511752	0.99992	0.000238843
ENSMUSG00000002308.16	Cd320	226.146	0.219492	0.134311	1.6342	0.102216	0.99992	0.00146065
ENSMUSG00000002319.16	Ipo4	1600.84	-0.0574454	0.103696	-0.55398	0.579592	0.99992	-0.000212369
ENSMUSG00000002320.15	Tm9sf1	736.27	0.0864409	0.0830137	1.04129	0.297743	0.99992	0.000437796
ENSMUSG00000002324.8	Rec8	51.6028	0.216691	0.293821	0.737495	0.460822	0.99992	0.0005757
ENSMUSG00000002325.15	Irf9	265.295	0.0560756	0.165114	0.339617	0.734145	0.99992	0.00016075
ENSMUSG00000002326.6	Gmpr2	373.808	0.115714	0.106672	1.08476	0.278026	0.99992	0.000534383
ENSMUSG00000002329.7	Mdp1	804.905	0.0254339	0.0836997	0.303871	0.761226	0.99992	0.000100439
ENSMUSG00000002332.16	Dhrs1	1090.32	0.0921439	0.112803	0.816856	0.414011	0.99992	0.00036033
ENSMUSG00000002341.8	Ncan	4947.62	0.0467985	0.181163	0.258323	0.796158	0.99992	0.000127599
ENSMUSG00000002342.17	Tmem161a	536.949	0.109134	0.0869034	1.25581	0.209185	0.99992	0.000618771
ENSMUSG00000002343.11	Armc6	541.638	0.140594	0.112963	1.2446	0.21328	0.99992	0.00070612
ENSMUSG00000002345.18	Borcs8	386.299	-0.0894103	0.109301	-0.818021	0.413345	0.99992	-0.000354809
ENSMUSG00000002346.16	Slc25a42	992.549	0.127042	0.215737	0.588874	0.555946	0.99992	0.000350205
ENSMUSG00000002365.10	Snx9	374.537	0.0749675	0.14111	0.531269	0.595232	0.99992	0.000239793
ENSMUSG00000002372.9	Ranbp3	1636.96	0.0281088	0.0753685	0.372952	0.709184	0.99992	0.00012034
ENSMUSG00000002379.7	Ndufa11	1149.53	0.168452	0.119102	1.41434	0.157261	0.99992	0.000949377
ENSMUSG00000002384.2	Bmp8b	4.60131	-0.300417	0.968763	-0.310104	0.756482	0.99992	-0.000506583
ENSMUSG00000002393.14	Nr2f6	513.613	0.0647145	0.0825827	0.783633	0.433256	0.99992	0.00029157
ENSMUSG00000002395.14	Use1	863.394	0.0524571	0.0971092	0.540186	0.589069	0.99992	0.000199673
ENSMUSG00000002396.8	Ocel1	334.791	-0.150653	0.118362	-1.27281	0.203084	0.99992	-0.000758166
ENSMUSG00000002409.18	Dyrk1b	617.038	0.0657319	0.0972252	0.676079	0.49899	0.99992	0.000260771
ENSMUSG00000002413.15	Braf	4335.96	-0.0885392	0.0488942	-1.81083	0.0701669	0.99992	-0.00107076
ENSMUSG00000002416.13	Ndufb2	1237.12	-0.101108	0.0837494	-1.20727	0.227328	0.99992	-0.000564002
ENSMUSG00000002428.12	Hltf	725.5	-0.106841	0.0863111	-1.23785	0.21577	0.99992	-0.000600012
ENSMUSG00000002455.14	Prpf6	1309.39	0.0105041	0.0622669	0.168695	0.866036	0.99992	5.15073e-05
ENSMUSG00000002458.13	Rgs19	358.57	-0.141177	0.121351	-1.16338	0.244677	0.99992	-0.000649819
ENSMUSG00000002459.17	Rgs20	378.794	0.0993512	0.176365	0.563328	0.573211	0.99992	0.000293021
ENSMUSG00000002475.16	Abhd3	1001.75	0.0630119	0.111912	0.563048	0.573402	0.99992	0.000225233
ENSMUSG00000002477.5	Snrpd1	506.235	-0.136103	0.111852	-1.2168	0.223679	0.99992	-0.00067264
ENSMUSG00000002486.15	Tchp	252.65	-0.102344	0.159719	-0.640773	0.52167	0.99992	-0.000322132
ENSMUSG00000002489.16	Tiam1	2973.28	0.0237091	0.102148	0.232106	0.816456	0.99992	8.28551e-05
ENSMUSG00000002496.10	Tsc2	3490.22	0.0225001	0.0859048	0.26192	0.793383	0.99992	8.69509e-05
ENSMUSG00000002500.15	Rpl3l	3.36455	-0.150053	1.0627	-0.141201	0.887711	0.99992	-0.000234248
ENSMUSG00000002504.15	Slc9a3r2	640.732	-0.00912798	0.113624	-0.080335	0.935971	0.99992	-2.99076e-05
ENSMUSG00000002524.17	Puf60	2530	0.0113428	0.0607571	0.18669	0.851904	0.99992	5.7005e-05
ENSMUSG00000002546.17	Golga2	2346.95	0.0969113	0.0668657	1.44934	0.147242	0.99992	0.000721878
ENSMUSG00000002550.16	Uck1	803.976	0.100365	0.104642	0.959128	0.337494	0.99992	0.000435007
ENSMUSG00000002565.16	Scin	17.1869	0.0863602	0.731726	0.118023	0.90605	0.99992	0.000162284
ENSMUSG00000002578.18	Ikzf4	436.363	0.126048	0.114443	1.10141	0.270719	0.99992	0.000570767
ENSMUSG00000002580.7	Mien1	713.318	-0.0424197	0.0884398	-0.479645	0.63148	0.99992	-0.000167359
ENSMUSG00000002588.13	Pon1	3.63353	2.63887	1.71108	1.54223	0.123018	0.99992	0.00386052
ENSMUSG00000002602.16	Axl	1012.99	0.0917447	0.0921581	0.995514	0.319486	0.99992	0.000430147
ENSMUSG00000002603.15	Tgfb1	113.952	-0.0992225	0.201649	-0.492057	0.622679	0.99992	-0.000272297
ENSMUSG00000002608.8	Ccdc97	989.273	0.0870944	0.100002	0.870926	0.383794	0.99992	0.000368888
ENSMUSG00000002617.14	Zfp40	506.378	-0.109905	0.101194	-1.08609	0.277441	0.99992	-0.000519864
ENSMUSG00000002625.10	Akap8l	4352.74	0.0322094	0.101486	0.317377	0.750957	0.99992	0.000114258
ENSMUSG00000002633.4	Shh	37.2664	0.141344	0.332574	0.425001	0.670836	0.99992	0.000327032
ENSMUSG00000002635.11	Pdcd2l	215.185	-0.020374	0.162978	-0.12501	0.900515	0.99992	-5.71781e-05
ENSMUSG00000002658.9	Gtf2f1	1028.33	0.0750412	0.073304	1.0237	0.305978	0.99992	0.00040353
ENSMUSG00000002660.8	Clpp	689.402	-0.0378106	0.0842093	-0.449007	0.653427	0.99992	-0.00015255
ENSMUSG00000002661.14	Alkbh7	207.549	0.246185	0.14398	1.70986	0.0872923	0.99992	0.00173483
ENSMUSG00000002668.8	Dennd1c	46.3032	0.27526	0.276232	0.996481	0.319016	0.99992	0.000852103
ENSMUSG00000002679.14	Med6	261.216	-0.0228999	0.134453	-0.170318	0.86476	0.99992	-6.99276e-05
ENSMUSG00000002688.8	Prkd1	262.093	-0.0548302	0.126905	-0.432056	0.665701	0.99992	-0.00017895
ENSMUSG00000002699.13	Lcp2	64.346	-0.0611495	0.226595	-0.269863	0.787266	0.99992	-0.000153509
ENSMUSG00000002718.14	Cse1l	1391.5	0.0549848	0.091427	0.601407	0.547569	0.99992	0.000219897
ENSMUSG00000002728.14	Naa20	858.151	-0.0149019	0.0835533	-0.178352	0.858447	0.99992	-5.81095e-05
ENSMUSG00000002731.6	Prkra	300.316	-0.151651	0.124803	-1.21513	0.224318	0.99992	-0.0007156
ENSMUSG00000002732.14	Fkbp7	44.7293	0.349611	0.289573	1.20733	0.227303	0.99992	0.00124242
ENSMUSG00000002741.9	Ykt6	1833.05	0.0967235	0.080769	1.19753	0.231099	0.99992	0.00054563
ENSMUSG00000002748.7	Baz1b	3701.51	0.0434504	0.0792762	0.548089	0.583631	0.99992	0.000186291
ENSMUSG00000002763.16	Pex6	1257.33	0.0211326	0.0762331	0.277211	0.781618	0.99992	8.855e-05
ENSMUSG00000002767.13	Mrpl2	495.444	0.0806169	0.101538	0.793958	0.42722	0.99992	0.000327598
ENSMUSG00000002768.8	Mea1	1003.42	0.0287445	0.0964279	0.298093	0.765632	0.99992	0.00010444
ENSMUSG00000002769.9	Gnmt	11.009	0.675377	0.625237	1.08019	0.280056	0.99992	0.00188007
ENSMUSG00000002771.12	Grin2d	417.847	0.0210831	0.139491	0.151143	0.879863	0.99992	6.32644e-05
ENSMUSG00000002778.14	Kdelr1	1158.6	0.0638282	0.0908299	0.702723	0.482228	0.99992	0.000264769
ENSMUSG00000002781.19	Tmem143	439.166	0.108577	0.0982724	1.10486	0.26922	0.99992	0.000526407
ENSMUSG00000002797.9	Ggct	318.252	-0.0134538	0.123858	-0.108623	0.913501	0.99992	-4.24132e-05
ENSMUSG00000002799.6	Jag2	1034.02	0.115633	0.0879454	1.31483	0.188566	0.99992	0.000681155
ENSMUSG00000002803.14	Btbd6	848.848	-0.0516148	0.0901013	-0.572853	0.566744	0.99992	-0.000206363
ENSMUSG00000002804.4	Nudt14	124.943	0.0149384	0.171758	0.0869738	0.930692	0.99992	4.09535e-05
ENSMUSG00000002808.7	Epdr1	3002.37	0.00972649	0.0769693	0.126368	0.89944	0.99992	3.99543e-05
ENSMUSG00000002812.4	Flii	1228.42	-0.0332407	0.100276	-0.331493	0.740272	0.99992	-0.000118918
ENSMUSG00000002814.15	Top3a	153.904	0.200299	0.15184	1.31915	0.187119	0.99992	0.000947119
ENSMUSG00000002820.6	Atg4d	421.983	0.0441481	0.118089	0.373856	0.708511	0.99992	0.000147005
ENSMUSG00000002825.8	Qtrt1	206.705	0.0872177	0.127026	0.686614	0.492326	0.99992	0.00030702
ENSMUSG00000002831.14	Plin4	87.1546	-0.136198	0.34661	-0.392943	0.694361	0.99992	-0.00030987
ENSMUSG00000002833.11	Hdgfl2	1639.32	-0.0505542	0.087738	-0.576195	0.564483	0.99992	-0.000205355
ENSMUSG00000002835.9	Chaf1a	144.091	0.0731162	0.165021	0.443071	0.657714	0.99992	0.000214258
ENSMUSG00000002844.9	Adprh	1553.91	0.0684476	0.0812689	0.842236	0.399656	0.99992	0.000318648
ENSMUSG00000002845.14	Tmem39a	193.348	-0.0817371	0.163353	-0.500372	0.616813	0.99992	-0.000244046
ENSMUSG00000002846.9	Timmdc1	342.107	0.0285493	0.164048	0.17403	0.861842	0.99992	8.02188e-05
ENSMUSG00000002847.7	Pla1a	19.4062	0.0319044	0.416813	0.0765438	0.938987	0.99992	6.70383e-05
ENSMUSG00000002870.8	Mcm2	122.76	0.0337639	0.236389	0.142832	0.886423	0.99992	8.23171e-05
ENSMUSG00000002871.14	Tpra1	531.518	0.156432	0.0981375	1.59401	0.110934	0.99992	0.00112784
ENSMUSG00000002881.14	Nab1	647.378	-0.114322	0.0751971	-1.5203	0.128436	0.99992	-0.000856002
ENSMUSG00000002885.14	Adgre5	241.35	0.0185491	0.168663	0.109977	0.912427	0.99992	5.12882e-05
ENSMUSG00000002897.5	Il17ra	295.752	0.372951	0.206449	1.80651	0.0708391	0.99992	0.00263432
ENSMUSG00000002900.17	Lamb1	910.261	0.0138271	0.120407	0.114836	0.908575	0.99992	4.41697e-05
ENSMUSG00000002908.17	Kcnn1	355.529	0.0571414	0.12027	0.475111	0.634708	0.99992	0.000192971
ENSMUSG00000002910.11	Arrdc2	207.501	-0.0175435	0.138597	-0.126579	0.899274	0.99992	-5.26945e-05
ENSMUSG00000002930.6	Ppp1r17	6.94691	0.260959	0.739092	0.35308	0.724028	0.99992	0.000503976
ENSMUSG00000002944.15	Cd36	43.0221	-0.714427	0.474953	-1.50421	0.132528	0.99992	-0.00309328
ENSMUSG00000002948.19	Map2k7	2154.99	0.0576264	0.0636844	0.904875	0.365532	0.99992	0.000323183
ENSMUSG00000002949.15	Timm44	1178.73	0.0489718	0.0779655	0.628121	0.529924	0.99992	0.000216869
ENSMUSG00000002957.11	Ap2a2	5864.65	-0.0423244	0.106927	-0.395826	0.692233	0.99992	-0.000148339
ENSMUSG00000002963.17	Pnkp	388.023	0.00400901	0.0956841	0.0418984	0.96658	0.99992	1.43229e-05
ENSMUSG00000002968.9	Med25	1594.55	0.00838656	0.0723187	0.115967	0.907679	0.99992	3.6068e-05
ENSMUSG00000002980.14	Bcam	339.732	0.173647	0.200825	0.864668	0.387221	0.99992	0.000550503
ENSMUSG00000002981.10	Clptm1	3459.49	0.00111345	0.0504436	0.0220732	0.98239	0.99992	6.82172e-06
ENSMUSG00000002983.17	Relb	151.43	-0.0943858	0.196187	-0.481102	0.630444	0.99992	-0.000260945
ENSMUSG00000002984.17	Tomm40	1279.09	-0.0018194	0.069307	-0.0262514	0.979057	0.99992	-8.07504e-06
ENSMUSG00000002985.16	Apoe	27563	0.0316194	0.113206	0.279308	0.780008	0.99992	0.000105685
ENSMUSG00000002996.17	Hbp1	636.545	-0.0486873	0.108766	-0.447634	0.654417	0.99992	-0.000171136
ENSMUSG00000002997.15	Prkar2b	835.92	0.191415	0.141855	1.34937	0.177217	0.99992	0.000952563
ENSMUSG00000003031.14	Cdkn1b	1200.61	-2.58476e-05	0.126528	-0.000204284	0.999837	0.99992	-8.04624e-08
ENSMUSG00000003032.8	Klf4	100.045	-0.302977	0.280058	-1.08183	0.279326	0.99992	-0.000988496
ENSMUSG00000003033.15	Ap1m1	1320.87	-0.0245618	0.071875	-0.341729	0.732555	0.99992	-0.000108399
ENSMUSG00000003037.16	Rab8a	679.547	0.0493811	0.0819157	0.602828	0.546623	0.99992	0.000210461
ENSMUSG00000003038.15	Hmgn2	1708.36	-0.066334	0.109792	-0.604181	0.545723	0.99992	-0.000242253
ENSMUSG00000003039.9	Fam32a	1815.58	-0.0618168	0.0946107	-0.653381	0.513511	0.99992	-0.000246775
ENSMUSG00000003062.13	Stard3nl	828.74	-0.0403314	0.0766937	-0.525877	0.598974	0.99992	-0.000175797
ENSMUSG00000003068.17	Stk11	1422.45	-0.0134499	0.0710083	-0.189413	0.849769	0.99992	-5.89447e-05
ENSMUSG00000003070.6	Efna2	149.934	0.206574	0.145335	1.42137	0.15521	0.99992	0.00108346
ENSMUSG00000003072.15	Atp5d	3276.46	0.0314462	0.0692026	0.454408	0.649535	0.99992	0.000145569
ENSMUSG00000003099.11	Ppp5c	2237.21	0.0682994	0.0584613	1.16828	0.242692	0.99992	0.000459945
ENSMUSG00000003119.14	Cdk12	702.24	-0.0927458	0.115399	-0.803693	0.421574	0.99992	-0.000356963
ENSMUSG00000003123.15	Lipe	178.47	-0.0167588	0.152609	-0.109816	0.912555	0.99992	-4.82793e-05
ENSMUSG00000003131.7	Pafah1b2	4823.43	0.0466146	0.0466593	0.999041	0.317775	0.99992	0.000359744
ENSMUSG00000003134.10	Tbc1d8	345.509	0.0219612	0.158684	0.138396	0.889928	0.99992	6.23689e-05
ENSMUSG00000003135.15	Cnot11	632.285	0.0114447	0.106389	0.107574	0.914334	0.99992	3.87697e-05
ENSMUSG00000003153.10	Slc2a3	3159.88	-0.035871	0.0801528	-0.447533	0.65449	0.99992	-0.000149262
ENSMUSG00000003154.15	Foxj2	924.084	0.0702809	0.0818598	0.858552	0.390588	0.99992	0.00032809
ENSMUSG00000003161.15	Sri	1122.91	-0.00380554	0.0984854	-0.0386407	0.969177	0.99992	-1.33834e-05
ENSMUSG00000003166.20	Dgcr2	2939.68	0.0136958	0.0833098	0.164395	0.86942	0.99992	5.34488e-05
ENSMUSG00000003184.15	Irf3	387.406	0.0242278	0.120787	0.200584	0.841024	0.99992	7.78209e-05
ENSMUSG00000003190.12	Bcl2l12	34.2879	0.197918	0.340625	0.581044	0.561211	0.99992	0.000477705
ENSMUSG00000003199.16	Mpnd	1230.32	-0.0533959	0.0738149	-0.723375	0.46945	0.99992	-0.000252455
ENSMUSG00000003200.10	Sh3gl1	783.11	0.130852	0.101642	1.28738	0.197963	0.99992	0.000709173
ENSMUSG00000003206.7	Ebi3	14.0782	0.283011	0.482796	0.586192	0.557746	0.99992	0.000645125
ENSMUSG00000003208.9	Yju2	169.417	-0.127501	0.145125	-0.87856	0.37964	0.99992	-0.000461342
ENSMUSG00000003227.4	Edar	4.07734	-0.47784	0.853195	-0.56006	0.575439	0.99992	-0.000912718
ENSMUSG00000003228.9	Grk5	369.822	-0.109123	0.156772	-0.696059	0.486392	0.99992	-0.000353177
ENSMUSG00000003233.12	Dvl3	1223.28	0.0350281	0.0844761	0.414651	0.678397	0.99992	0.000140079
ENSMUSG00000003234.16	Abcf3	1234.22	0.0368353	0.0791	0.465681	0.641444	0.99992	0.000155188
ENSMUSG00000003235.13	Eif2b5	927.655	0.0490755	0.08471	0.579335	0.562363	0.99992	0.000203632
ENSMUSG00000003269.17	Cyth2	1212.96	0.0616392	0.0905246	0.68091	0.495928	0.99992	0.000254214
ENSMUSG00000003271.17	Sult2b1	153.754	0.14671	0.183646	0.798871	0.424365	0.99992	0.000465879
ENSMUSG00000003273.14	Car11	2416.12	0.0702986	0.140243	0.501263	0.616186	0.99992	0.000223578
ENSMUSG00000003279.17	Dlgap1	13531	-0.0568002	0.0616601	-0.921183	0.356955	0.99992	-0.000328677
ENSMUSG00000003282.9	Plag1	119.559	-0.216409	0.206841	-1.04626	0.295441	0.99992	-0.000752073
ENSMUSG00000003283.15	Hck	42.8974	0.290006	0.279541	1.03744	0.299532	0.99992	0.000918863
ENSMUSG00000003299.10	Mrpl4	738.556	0.00816874	0.0920538	0.0887387	0.92929	0.99992	2.98704e-05
ENSMUSG00000003308.15	Keap1	1564.1	-0.0148704	0.0652801	-0.227794	0.819807	0.99992	-7.0135e-05
ENSMUSG00000003309.14	Ap1m2	25.144	0.234896	0.467015	0.502972	0.614984	0.99992	0.000523191
ENSMUSG00000003316.14	Glg1	6063.44	-0.0360072	0.0601765	-0.598359	0.5496	0.99992	-0.000193292
ENSMUSG00000003341.9	Atp8b3	4.31463	0.184515	0.8714	0.211746	0.832305	0.99992	0.000325575
ENSMUSG00000003344.14	Btbd2	1570.7	-0.0113109	0.104705	-0.108026	0.913975	0.99992	-3.8626e-05
ENSMUSG00000003345.16	Csnk1g2	2863.39	-0.054155	0.0814185	-0.665144	0.505959	0.99992	-0.000236038
ENSMUSG00000003346.14	Abhd17a	1933.39	0.0222123	0.0659956	0.336572	0.73644	0.99992	0.000104976
ENSMUSG00000003348.10	Mob3a	221.088	0.112219	0.154863	0.724634	0.468676	0.99992	0.000369122
ENSMUSG00000003352.14	Cacnb3	4396.45	-0.00432994	0.0923436	-0.0468894	0.962601	0.99992	-1.57834e-05
ENSMUSG00000003354.6	Ccdc65	125.058	-0.0711277	0.167114	-0.425625	0.670381	0.99992	-0.000206531
ENSMUSG00000003355.7	Fkbp11	9.67728	0.532386	0.561035	0.948934	0.342654	0.99992	0.00140645
ENSMUSG00000003360.15	Ddx23	1754.42	-0.0530243	0.0730467	-0.725896	0.467902	0.99992	-0.000252687
ENSMUSG00000003363.15	Pld3	9743.73	0.0672033	0.0615683	1.09152	0.275043	0.99992	0.000419248
ENSMUSG00000003378.9	Grik5	4515.44	-0.0625109	0.0761562	-0.820825	0.411746	0.99992	-0.000299939
ENSMUSG00000003380.11	Rabac1	2013.19	0.0834047	0.0786782	1.06007	0.289111	0.99992	0.00043913
ENSMUSG00000003382.18	Etv3	877.151	-0.112618	0.173478	-0.649181	0.516221	0.99992	-0.000344035
ENSMUSG00000003402.14	Prkcsh	1427.24	-0.0193569	0.0780343	-0.248056	0.804091	0.99992	-7.95237e-05
ENSMUSG00000003410.8	Elavl3	6067.17	0.00396653	0.0618457	0.0641359	0.948862	0.99992	1.94933e-05
ENSMUSG00000003411.10	Rab3b	979.14	0.0405539	0.113782	0.356417	0.721528	0.99992	0.000136931
ENSMUSG00000003418.11	St8sia6	156.507	-0.27926	0.203355	-1.37326	0.169672	0.99992	-0.00124661
ENSMUSG00000003420.8	Fcgrt	332.356	-0.129356	0.269498	-0.479991	0.631234	0.99992	-0.000320736
ENSMUSG00000003421.13	Nosip	795.853	0.00154362	0.0814575	0.0189501	0.984881	0.99992	6.07719e-06
ENSMUSG00000003423.15	Pih1d1	368.272	0.0876641	0.13037	0.672425	0.501313	0.99992	0.000303581
ENSMUSG00000003429.11	Rps11	2674.67	-0.0776695	0.0717798	-1.08205	0.27923	0.99992	-0.000436013
ENSMUSG00000003435.9	Supt5	3117.01	0.0284276	0.0722988	0.393195	0.694175	0.99992	0.000125884
ENSMUSG00000003436.11	Dll3	26.6867	0.421917	0.38034	1.10931	0.267294	0.99992	0.00132964
ENSMUSG00000003437.14	Paf1	1090.19	0.0240065	0.0686873	0.349504	0.726711	0.99992	0.000109922
ENSMUSG00000003438.17	Timm50	435.845	-0.0173853	0.0947515	-0.183483	0.854419	0.99992	-6.29301e-05
ENSMUSG00000003444.8	Med29	262.535	0.158921	0.122631	1.29593	0.195001	0.99992	0.000802565
ENSMUSG00000003452.15	Bicd1	1247.7	-0.0902676	0.108595	-0.831231	0.405843	0.99992	-0.000361389
ENSMUSG00000003458.12	Ncstn	1259.23	0.0160657	0.0699805	0.229574	0.818423	0.99992	7.14717e-05
ENSMUSG00000003464.13	Pex19	1750.21	0.0597109	0.0722296	0.826682	0.408418	0.99992	0.000297113
ENSMUSG00000003469.9	Phyhip	11019.5	0.0793049	0.124251	0.638265	0.523301	0.99992	0.000277022
ENSMUSG00000003477.5	Inmt	28.2102	0.273142	0.482024	0.566656	0.570948	0.99992	0.000618399
ENSMUSG00000003500.13	Impdh1	824.686	0.160449	0.101264	1.58446	0.11309	0.99992	0.00113166
ENSMUSG00000003518.13	Dusp3	3923.94	0.080603	0.0812363	0.992204	0.321098	0.99992	0.000402335
ENSMUSG00000003526.12	Prodh	458.972	0.13839	0.208825	0.66271	0.507516	0.99992	0.00039613
ENSMUSG00000003527.9	Ess2	556.57	0.0863623	0.0944842	0.91404	0.360696	0.99992	0.000383689
ENSMUSG00000003528.15	Slc25a1	573.818	0.00983134	0.0831288	0.118266	0.905857	0.99992	3.83091e-05
ENSMUSG00000003531.15	Dgcr6	838.456	0.0678181	0.0761451	0.890642	0.373121	0.99992	0.000334897
ENSMUSG00000003534.17	Ddr1	1702.62	0.0336992	0.148895	0.226328	0.820946	0.99992	9.91025e-05
ENSMUSG00000003541.6	Ier3	91.3573	-0.274581	0.246618	-1.11339	0.265542	0.99992	-0.000945058
ENSMUSG00000003545.3	Fosb	228.468	-0.128105	0.308351	-0.415452	0.677811	0.99992	-0.000301038
ENSMUSG00000003546.10	Klc4	390.384	0.0152934	0.0973512	0.157096	0.87517	0.99992	5.44259e-05
ENSMUSG00000003549.9	Ercc1	323.351	0.00846628	0.114574	0.0738937	0.941095	0.99992	2.76232e-05
ENSMUSG00000003559.8	As3mt	207.586	0.119293	0.144799	0.823851	0.410024	0.99992	0.000420878
ENSMUSG00000003573.15	Homer3	1248.81	-0.247031	0.337246	-0.732494	0.463867	0.99992	-0.000635139
ENSMUSG00000003575.13	Crtc1	6668.21	0.0139408	0.0825074	0.168964	0.865825	0.99992	5.47657e-05
ENSMUSG00000003581.14	Rnf215	396.027	-0.0274099	0.13286	-0.206307	0.836551	0.99992	-8.44325e-05
ENSMUSG00000003585.13	Sec14l2	1316.2	-0.0685418	0.10611	-0.645952	0.518311	0.99992	-0.000257868
ENSMUSG00000003604.14	Aven	119.345	-0.253753	0.198209	-1.28023	0.200464	0.99992	-0.00105649
ENSMUSG00000003617.16	Cp	390.749	-0.346999	0.269372	-1.28818	0.197683	0.99992	-0.00133709
ENSMUSG00000003623.4	Crot	657.712	0.00806708	0.125704	0.064175	0.948831	0.99992	2.52127e-05
ENSMUSG00000003644.17	Rps6ka1	314.358	0.107452	0.138549	0.775556	0.438011	0.99992	0.000377848
ENSMUSG00000003657.9	Calb2	780.701	-0.156536	0.24783	-0.631626	0.527631	0.99992	-0.000418006
ENSMUSG00000003660.10	Snrnp200	3231.11	0.0107502	0.0642358	0.167355	0.867091	0.99992	5.12141e-05
ENSMUSG00000003662.10	Ciao1	931.008	0.037401	0.07439	0.502769	0.615127	0.99992	0.000165634
ENSMUSG00000003665.7	Has1	10.312	0.0800409	0.568067	0.1409	0.887949	0.99992	0.000160542
ENSMUSG00000003680.16	Taf6l	213.465	0.0592496	0.149268	0.396934	0.691416	0.99992	0.000179038
ENSMUSG00000003731.13	Kpna6	2865.59	0.00862451	0.0443019	0.194676	0.845647	0.99992	6.27398e-05
ENSMUSG00000003752.9	Itpkc	210.186	-0.0514021	0.230588	-0.222918	0.8236	0.99992	-0.000127433
ENSMUSG00000003762.13	Coq8b	500.48	-0.00859926	0.105066	-0.0818462	0.934769	0.99992	-2.92788e-05
ENSMUSG00000003778.14	Brd8	1496.44	-0.00671648	0.0640009	-0.104944	0.916421	0.99992	-3.20062e-05
ENSMUSG00000003779.16	Kif20a	10.4096	0.401299	0.611886	0.65584	0.511927	0.99992	0.000896704
ENSMUSG00000003808.18	Farsa	688.318	0.125672	0.0862563	1.45696	0.145127	0.99992	0.000838646
ENSMUSG00000003809.14	Gcdh	558.851	0.0297869	0.105002	0.283678	0.776657	0.99992	0.000103332
ENSMUSG00000003810.13	Mast2	2727.97	0.0180067	0.0761722	0.236394	0.813127	0.99992	7.51575e-05
ENSMUSG00000003812.13	Dnase2a	87.3854	-0.0590051	0.213641	-0.276189	0.782403	0.99992	-0.000151452
ENSMUSG00000003813.15	Rad23a	1040.81	0.086743	0.0773357	1.12164	0.262014	0.99992	0.000477387
ENSMUSG00000003824.12	Syce2	79.2835	-0.242404	0.225007	-1.07732	0.281338	0.99992	-0.000836242
ENSMUSG00000003847.16	Nfat5	4502.54	0.0140768	0.047937	0.293653	0.769023	0.99992	9.28457e-05
ENSMUSG00000003848.14	Nob1	606.978	0.0497292	0.0986686	0.504002	0.61426	0.99992	0.000185966
ENSMUSG00000003849.8	Nqo1	106.845	0.127181	0.240708	0.52836	0.597249	0.99992	0.00033128
ENSMUSG00000003863.18	Ppfia3	3908.04	0.0062219	0.0798022	0.0779666	0.937855	0.99992	2.48681e-05
ENSMUSG00000003865.16	Gys1	380.802	0.172398	0.153275	1.12476	0.260691	0.99992	0.000703842
ENSMUSG00000003868.14	Ruvbl2	445.933	0.033593	0.0938123	0.358087	0.720278	0.99992	0.000125093
ENSMUSG00000003872.9	Lin7b	616.502	0.0805198	0.0817227	0.985281	0.324486	0.99992	0.000399213
ENSMUSG00000003873.11	Bax	676.44	-0.0371098	0.104466	-0.355233	0.722415	0.99992	-0.000130555
ENSMUSG00000003882.5	Il7r	7.63969	0.613544	0.714386	0.858841	0.390428	0.99992	0.00142817
ENSMUSG00000003923.14	Tfam	691.051	0.0294144	0.0776089	0.379008	0.704682	0.99992	0.000123494
ENSMUSG00000003929.11	Zfp81	732.274	-0.0888751	0.0859771	-1.03371	0.301274	0.99992	-0.000440278
ENSMUSG00000003934.5	Efnb3	3676.54	-0.185071	0.15725	-1.17693	0.239225	0.99992	-0.000775308
ENSMUSG00000003948.17	Mmd	8144.07	-0.135611	0.0983088	-1.37944	0.167759	0.99992	-0.00080194
ENSMUSG00000003949.16	Hlf	3369.17	0.140052	0.385281	0.363505	0.716227	0.99992	0.000310047
ENSMUSG00000003955.8	Fam162a	373.824	-0.090857	0.124556	-0.729448	0.465727	0.99992	-0.000327907
ENSMUSG00000003970.9	Rpl8	4282.74	-0.0456437	0.0717076	-0.636526	0.524434	0.99992	-0.000214485
ENSMUSG00000003974.6	Grm3	961.747	0.100136	0.0961369	1.0416	0.297599	0.99992	0.000472151
ENSMUSG00000003992.15	Ssbp2	1481.06	-0.031064	0.11193	-0.27753	0.781373	0.99992	-0.000104363
ENSMUSG00000004018.9	Fancl	126.232	-0.09064	0.157322	-0.576142	0.564519	0.99992	-0.000280936
ENSMUSG00000004031.13	Brinp2	1768.73	0.000882676	0.0824838	0.0107012	0.991462	0.99992	3.44625e-06
ENSMUSG00000004032.10	Gstm5	2205.81	0.0974321	0.136187	0.715428	0.474345	0.99992	0.000336665
ENSMUSG00000004035.12	Gstm7	432.738	-0.13339	0.162919	-0.818751	0.412929	0.99992	-0.000447763
ENSMUSG00000004040.16	Stat3	1224.24	0.171189	0.313252	0.546489	0.58473	0.99992	0.000416001
ENSMUSG00000004043.14	Stat5a	48.6359	0.138649	0.343031	0.404188	0.686075	0.99992	0.000316993
ENSMUSG00000004044.9	Cavin1	517.231	-0.107518	0.166782	-0.644666	0.519144	0.99992	-0.000333066
ENSMUSG00000004056.15	Akt2	1871.81	0.0411127	0.0794385	0.517541	0.604779	0.99992	0.000174732
ENSMUSG00000004069.17	Dnaja3	1381.22	2.64743e-05	0.0720434	0.000367476	0.999707	0.99992	1.13886e-07
ENSMUSG00000004070.15	Hmox2	1385.41	0.0339334	0.0676914	0.501296	0.616163	0.99992	0.000161318
ENSMUSG00000004071.13	Cdip1	5519.74	0.0263369	0.0603786	0.436196	0.662694	0.99992	0.000136778
ENSMUSG00000004085.14	Map3k20	252.459	-0.145309	0.125194	-1.16067	0.245776	0.99992	-0.000659116
ENSMUSG00000004096.9	Cwc15	886.163	0.0492131	0.0851271	0.578112	0.563188	0.99992	0.000203543
ENSMUSG00000004098.7	Col5a3	165.286	-0.0525823	0.270624	-0.1943	0.845941	0.99992	-0.000123252
ENSMUSG00000004099.16	Dnmt1	1148.43	0.0691739	0.0991249	0.697846	0.485274	0.99992	0.000273894
ENSMUSG00000004100.12	Ppan	407.024	0.0674749	0.10072	0.669922	0.502908	0.99992	0.000262464
ENSMUSG00000004105.8	Angptl2	92.5738	-0.0368051	0.368945	-0.0997576	0.920537	0.99992	-7.9167e-05
ENSMUSG00000004110.17	Cacna1e	14039.1	-0.12669	0.0710349	-1.7835	0.0745056	0.99992	-0.00126882
ENSMUSG00000004113.18	Cacna1b	3614.25	-0.0798499	0.0806121	-0.990546	0.321907	0.99992	-0.000399913
ENSMUSG00000004127.12	Trmt10a	148.882	0.159658	0.178768	0.893103	0.371802	0.99992	0.000536046
ENSMUSG00000004151.17	Etv1	3515.77	-0.159527	0.149554	-1.06669	0.286113	0.99992	-0.000633487
ENSMUSG00000004187.11	Kifc2	9998.97	0.113598	0.0830449	1.36791	0.17134	0.99992	0.000715423
ENSMUSG00000004207.14	Psap	32871.5	0.0767433	0.0877678	0.87439	0.381906	0.99992	0.00034734
ENSMUSG00000004221.16	Ikbkg	1186.58	-0.0597042	0.081382	-0.733629	0.463175	0.99992	-0.000266338
ENSMUSG00000004231.15	Pax2	10.0616	-0.257315	0.600955	-0.428177	0.668522	0.99992	-0.000535976
ENSMUSG00000004233.14	Wars2	204.452	-0.105183	0.155252	-0.677501	0.498088	0.99992	-0.000339377
ENSMUSG00000004263.15	Atn1	3870.35	0.0719025	0.0769293	0.934657	0.349965	0.99992	0.000359899
ENSMUSG00000004264.17	Phb2	1073.05	-0.00857885	0.0796546	-0.107701	0.914233	0.99992	-3.43733e-05
ENSMUSG00000004266.15	Ptpn6	83.1703	0.297371	0.253556	1.1728	0.240875	0.99992	0.0010604
ENSMUSG00000004267.16	Eno2	17609.6	0.0116678	0.0648604	0.179891	0.857238	0.99992	5.51477e-05
ENSMUSG00000004268.11	Emg1	552.686	-0.00397541	0.0883389	-0.0450018	0.964106	0.99992	-1.4873e-05
ENSMUSG00000004270.13	Lpcat3	340.244	-0.0643341	0.125924	-0.510898	0.609422	0.99992	-0.000214862
ENSMUSG00000004285.12	Atp6v1f	1719.01	0.0391654	0.0889888	0.440116	0.659853	0.99992	0.000152634
ENSMUSG00000004317.14	Clcn5	323.596	0.188723	0.116515	1.61973	0.10529	0.99992	0.00130657
ENSMUSG00000004319.15	Clcn3	4944.23	-0.0235107	0.0481344	-0.488438	0.625239	0.99992	-0.000157248
ENSMUSG00000004328.15	Hif3a	117.083	-0.0976834	0.208068	-0.469478	0.638728	0.99992	-0.000263395
ENSMUSG00000004347.17	Pde1c	301.315	0.0999865	0.153464	0.65153	0.514704	0.99992	0.000321071
ENSMUSG00000004356.8	Utp20	818.104	0.0336767	0.0963299	0.349597	0.726641	0.99992	0.00012343
ENSMUSG00000004360.9	9330159F19Rik	2024.23	-0.0917123	0.0827621	-1.10814	0.2678	0.99992	-0.000483344
ENSMUSG00000004366.4	Sst	3108.54	0.084117	0.063371	1.32737	0.184385	0.99992	0.000590019
ENSMUSG00000004371.15	Il11	10.2221	0.924824	0.847963	1.09064	0.275431	0.99992	0.00223135
ENSMUSG00000004383.18	Large1	3489.91	-0.149097	0.104934	-1.42087	0.155356	0.99992	-0.000889236
ENSMUSG00000004393.10	Ddx56	567.833	-0.0121981	0.0838067	-0.145551	0.884276	0.99992	-4.73604e-05
ENSMUSG00000004394.12	Tmed4	1378.96	0.0121375	0.0624937	0.19422	0.846004	0.99992	5.941e-05
ENSMUSG00000004446.12	Bid	244.872	0.239156	0.160113	1.49367	0.135263	0.99992	0.00129301
ENSMUSG00000004451.14	Ralb	387.806	0.0661536	0.113828	0.581171	0.561126	0.99992	0.000235898
ENSMUSG00000004455.16	Ppp1cc	4242.46	-0.0410622	0.0779267	-0.526934	0.59824	0.99992	-0.000177124
ENSMUSG00000004460.17	Dnajb11	878.445	-0.045397	0.0947866	-0.478939	0.631982	0.99992	-0.000172317
ENSMUSG00000004462.7	Tbccd1	336.644	-0.0345346	0.119614	-0.288716	0.772798	0.99992	-0.000112666
ENSMUSG00000004473.10	Clec11a	78.2988	-0.042648	0.211512	-0.201634	0.840203	0.99992	-0.000108811
ENSMUSG00000004500.9	Zfp324	269.354	0.00377395	0.134326	0.0280955	0.977586	0.99992	1.14446e-05
ENSMUSG00000004508.6	Gab2	614.664	0.0598977	0.0994887	0.602055	0.547138	0.99992	0.000229267
ENSMUSG00000004530.12	Coro1c	2061.72	-0.0285416	0.134095	-0.212846	0.831447	0.99992	-8.76278e-05
ENSMUSG00000004535.12	Tax1bp1	3059.62	-0.0557717	0.0813975	-0.685176	0.493233	0.99992	-0.000244695
ENSMUSG00000004558.15	Ndrg2	12036.2	0.0886321	0.117247	0.755941	0.449684	0.99992	0.00033196
ENSMUSG00000004562.16	Arhgef40	591.051	-0.0309197	0.130634	-0.236689	0.812898	0.99992	-9.62873e-05
ENSMUSG00000004565.15	Pnpla6	1425.75	-0.00478543	0.0831743	-0.057535	0.954119	0.99992	-1.85959e-05
ENSMUSG00000004568.13	Arhgef18	1400.14	0.0489218	0.0965621	0.506636	0.61241	0.99992	0.00018513
ENSMUSG00000004591.16	Pkn2	715.176	-0.131982	0.0954928	-1.38211	0.166937	0.99992	-0.000791735
[truncated: 21,189 more rows]

## Sheet: MaleKO_vs_MaleWT
gene_id	gene_name	baseMean	log2FoldChange_raw	lfcSE	stat	pvalue	padj	log2FoldChange_shrunk
ENSMUSG00000021377.15	Dek	625.676	-3.05292	0.111497	-27.3811	4.61143e-165	9.63235e-161	-3.0452
ENSMUSG00000025650.13	Col7a1	278.235	2.22145	0.184142	12.0638	1.63983e-33	1.71264e-29	2.19073
ENSMUSG00000115318.1	Gm49089	112.533	1.26537	0.180162	7.02351	2.16364e-12	1.50647e-08	1.2122
ENSMUSG00000102742.1	Pcdhga11	833.432	-0.628148	0.0908152	-6.91678	4.62041e-12	2.41278e-08	-0.600503
ENSMUSG00000026275.13	Ppp1r7	2955.46	0.356721	0.0588665	6.05983	1.36269e-09	5.5731e-06	0.338889
ENSMUSG00000030324.8	Rho	37.5622	2.01692	0.334267	6.03386	1.60085e-09	5.5731e-06	1.89992
ENSMUSG00000074449.3	Gm15319	67.7908	1.48341	0.268435	5.52616	3.27315e-08	9.76707e-05	1.38007
ENSMUSG00000092329.1	Galnt2l	76.1767	23.0379	4.24739	5.42402	5.82728e-08	0.00015215	4.09091e-05
ENSMUSG00000046761.13	Fam83h	85.2703	1.25671	0.241562	5.20244	1.96689e-07	0.000456493	1.15607
ENSMUSG00000031816.15	Mthfsd	1122.54	0.358073	0.071297	5.02227	5.10631e-07	0.00106661	0.327022
ENSMUSG00000064702.1	Gm24950	25.7239	-20.9907	4.249	-4.94014	7.80672e-07	0.00148243	-2.93549e-05
ENSMUSG00000090236.3	Car15	109.018	1.13336	0.24341	4.65616	3.22156e-06	0.00560766	1.0174
ENSMUSG00000094066.1	Fam205a2	41.3426	19.1022	4.14698	4.60629	4.09925e-06	0.00658656	3.26898e-05
ENSMUSG00000031766.4	Slc12a3	23.0037	1.80182	0.401781	4.48458	7.30575e-06	0.0109002	1.60275
ENSMUSG00000028794.13	A3galt2	19.6427	2.17477	0.486748	4.46796	7.8969e-06	0.0109967	1.93435
ENSMUSG00000009145.6	Dqx1	30.8697	1.55594	0.357188	4.35608	1.32412e-05	0.0162695	1.37173
ENSMUSG00000110591.1	Gm31371	16.4425	2.76736	0.635205	4.35663	1.32079e-05	0.0162695	2.44332
ENSMUSG00000034427.17	Myo15b	35.3162	1.8082	0.418323	4.32249	1.54278e-05	0.0174799	1.5852
ENSMUSG00000047281.3	Sfn	46.5567	1.21598	0.281749	4.31584	1.59e-05	0.0174799	1.06854
ENSMUSG00000026271.15	Gpr35	16.2034	2.09911	0.49051	4.27944	1.87362e-05	0.0186882	1.83446
ENSMUSG00000044176.12	Spink10	189.89	1.11245	0.260622	4.26846	1.96831e-05	0.0186882	0.97407
ENSMUSG00000116557.1	4933432I09Rik	50.3157	1.29936	0.303939	4.27507	1.91076e-05	0.0186882	1.13698
ENSMUSG00000027939.11	Nup210l	21.4973	1.9334	0.460917	4.19469	2.73249e-05	0.0248158	1.68586
ENSMUSG00000072487.11	Mroh5	54.1415	1.21436	0.291103	4.17157	3.02504e-05	0.026328	1.0552
ENSMUSG00000015451.16	C4a	74.4235	1.20999	0.291881	4.14548	3.39103e-05	0.0283327	1.04845
ENSMUSG00000037872.5	Ackr1	591.41	0.513257	0.125092	4.10305	4.07744e-05	0.0311669	0.44127
ENSMUSG00000092558.3	Med20	710.325	0.387067	0.0946539	4.08928	4.32708e-05	0.0311669	0.336551
ENSMUSG00000110404.1	Rnf223	39.721	1.35856	0.330405	4.11181	3.92564e-05	0.0311669	1.17477
ENSMUSG00000110540.1	Gm45743	120.308	0.805858	0.19699	4.09085	4.29795e-05	0.0311669	0.692891
ENSMUSG00000005892.4	Trh	31.9346	2.96974	0.729547	4.07067	4.68783e-05	0.0326398	2.55025
ENSMUSG00000035279.8	Ssc5d	84.5486	1.00288	0.248623	4.03374	5.48958e-05	0.0369891	0.860141
ENSMUSG00000031958.16	Ldhd	240.358	-0.559597	0.140091	-3.99451	6.48269e-05	0.0412597	-0.477423
ENSMUSG00000074896.3	Ifit3	164.834	1.06907	0.267721	3.99321	6.51843e-05	0.0412597	0.912226
ENSMUSG00000033644.5	Piwil2	39.6788	1.32987	0.336939	3.94691	7.91671e-05	0.0478833	1.13106
ENSMUSG00000054640.15	Slc8a1	9619.47	-0.233632	0.0592419	-3.9437	8.02335e-05	0.0478833	-0.200189
ENSMUSG00000086165.1	Gm15690	24.0277	1.64341	0.417651	3.93489	8.3234e-05	0.0482942	1.39682
ENSMUSG00000106928.1	Gm43860	62.4631	0.962947	0.246654	3.90404	9.46006e-05	0.0534059	0.814721
ENSMUSG00000054582.4	Pabpc1l	14.2138	2.50623	0.643116	3.89701	9.7386e-05	0.0535315	2.12239
ENSMUSG00000046865.7	Fbl	630.65	0.350429	0.0905839	3.86856	0.000109479	0.0586357	0.294847
ENSMUSG00000025432.11	Avil	11.5933	2.60758	0.677266	3.85016	0.000118043	0.0616418	2.20351
ENSMUSG00000016356.18	Col20a1	142.128	0.932618	0.244491	3.81454	0.000136439	0.0695105	0.779127
ENSMUSG00000024793.14	Tnfrsf25	282.486	0.955286	0.251137	3.80384	0.000142468	0.0708539	0.797454
ENSMUSG00000002325.15	Irf9	265.295	0.632526	0.167826	3.76895	0.000163939	0.0771666	0.526048
ENSMUSG00000024037.13	Wdr4	532.751	0.383082	0.101856	3.76102	0.000169225	0.0771666	0.318445
ENSMUSG00000024869.10	Gm49405	129.119	0.633654	0.168527	3.75996	0.000169938	0.0771666	0.526017
ENSMUSG00000033633.15	Clec18a	71.6082	1.39708	0.370726	3.7685	0.00016423	0.0771666	1.15966
ENSMUSG00000037336.14	Mfsd2b	57.2521	0.910537	0.242803	3.7501	0.000176764	0.0785583	0.757091
ENSMUSG00000042828.12	Trim72	22.0829	1.80012	0.484231	3.71747	0.000201224	0.087566	1.48462
ENSMUSG00000044055.5	Otos	25.8109	3.02746	0.822261	3.68187	0.000231531	0.0986984	2.48075
ENSMUSG00000049699.4	Ucn2	7.41498	5.93297	1.62109	3.65987	0.000252343	0.105419	4.80052
ENSMUSG00000025787.6	Tgm4	24.0418	1.43637	0.395843	3.62864	0.000284922	0.116695	1.17312
ENSMUSG00000014782.16	Plekhg4	50.8756	1.18478	0.329191	3.59907	0.000319363	0.128286	0.959971
ENSMUSG00000068699.12	Flnc	131.56	1.53662	0.429582	3.57701	0.000347548	0.136973	1.23852
ENSMUSG00000031375.17	Bgn	370.243	0.896558	0.251394	3.56635	0.000361993	0.140024	0.721476
ENSMUSG00000020592.14	Sdc1	35.0857	2.2326	0.633526	3.52408	0.00042495	0.145514	1.78187
ENSMUSG00000030074.9	Gxylt2	80.8414	1.01339	0.286806	3.53335	0.000410331	0.145514	0.810552
ENSMUSG00000035435.17	Abca17	50.1932	1.05228	0.296478	3.54926	0.000386311	0.145514	0.845904
ENSMUSG00000037686.6	Aspg	122.861	1.55629	0.440648	3.53181	0.000412727	0.145514	1.24376
ENSMUSG00000042436.12	Mfap4	91.1233	1.75787	0.49724	3.53525	0.000407383	0.145514	1.40609
ENSMUSG00000070544.6	Top1	1919.89	0.257233	0.0729463	3.52634	0.000421346	0.145514	0.205458
ENSMUSG00000074340.9	Ovgp1	203.401	0.685187	0.193802	3.53551	0.000406988	0.145514	0.548605
ENSMUSG00000055421.8	Pcdh9	3089.06	-0.321851	0.0916525	-3.51164	0.000445351	0.15004	-0.256603
ENSMUSG00000005089.15	Slc1a2	70098.6	-0.264631	0.0754971	-3.50518	0.000456296	0.151287	-0.210897
ENSMUSG00000115725.1	4930572G02Rik	17.5379	1.91944	0.548299	3.50071	0.000464014	0.151443	1.53262
ENSMUSG00000098093.2	Gm8707	6.01628	4.94447	1.41719	3.48893	0.000484966	0.155846	3.92981
ENSMUSG00000060470.7	Adgrg3	6.13791	4.26995	1.22581	3.48338	0.000495128	0.156701	3.48528
ENSMUSG00000053461.9	Hhipl2	14.9179	1.77971	0.51416	3.46138	0.00053741	0.167543	1.41268
ENSMUSG00000102752.1	Gm7694	176.622	0.601421	0.175346	3.42992	0.000603764	0.185462	0.471466
ENSMUSG00000030730.12	Atp2a1	10.1499	2.95345	0.865415	3.41275	0.000643108	0.194684	2.3273
ENSMUSG00000029659.16	Medag	204.957	0.761646	0.225376	3.37945	0.000726314	0.216732	0.590003
ENSMUSG00000000948.16	Gm38393	572.146	-0.41418	0.124057	-3.33863	0.000841919	0.231395	-0.317336
ENSMUSG00000003974.6	Grm3	961.747	-0.326256	0.0975892	-3.34316	0.000828298	0.231395	-0.250547
ENSMUSG00000037225.13	Fgf2	254.1	0.864992	0.258053	3.352	0.000802304	0.231395	0.663447
ENSMUSG00000066632.3	Pgk1-rs7	19.8448	14.2115	4.25058	3.34342	0.000827521	0.231395	2.66372e-05
ENSMUSG00000079550.9	Mpp4	45.5897	1.10341	0.329101	3.35279	0.000800019	0.231395	0.85173
ENSMUSG00000106651.1	Gm42608	99.4336	0.813667	0.243493	3.34164	0.000832839	0.231395	0.62467
ENSMUSG00000021025.8	Nfkbia	363.165	0.455478	0.137176	3.3204	0.000898896	0.243846	0.347945
ENSMUSG00000019734.16	Tmc4	167.4	0.582288	0.177384	3.28264	0.00102842	0.275404	0.439691
ENSMUSG00000036825.12	Ssx2ip	1992.26	-0.202419	0.0617477	-3.27816	0.00104485	0.276263	-0.153222
ENSMUSG00000032327.14	Stra6	373.06	0.518045	0.15852	3.26801	0.00108308	0.277675	0.387251
ENSMUSG00000032561.15	Acpp	12.5308	2.59254	0.793752	3.26619	0.00109007	0.277675	1.94619
ENSMUSG00000067653.12	Ankrd23	95.3428	0.715653	0.218927	3.26891	0.00107964	0.277675	0.537559
ENSMUSG00000044072.14	Eml6	1213.09	-0.208553	0.0642676	-3.24507	0.0011742	0.295502	-0.156436
ENSMUSG00000035864.14	Syt1	34111.5	-0.221945	0.0685661	-3.23695	0.00120816	0.30043	-0.165894
ENSMUSG00000021903.11	Galnt15	75.1441	0.95195	0.296624	3.20928	0.00133069	0.312309	0.699445
ENSMUSG00000028108.15	Ecm1	113.023	0.648893	0.201425	3.22152	0.00127514	0.312309	0.480138
ENSMUSG00000028270.12	Gbp2	103.374	1.55168	0.482604	3.21523	0.0013034	0.312309	1.1423
ENSMUSG00000032500.10	Dclk3	444.947	0.471316	0.146542	3.21625	0.00129879	0.312309	0.347516
ENSMUSG00000075053.3	Vdac3-ps1	79.7536	2.57353	0.801863	3.20943	0.00132997	0.312309	1.88692
ENSMUSG00000071112.12	Spx	30.9232	1.22346	0.382445	3.19904	0.00137887	0.319545	0.900099
ENSMUSG00000105852.4	Gm42890	183.877	0.587058	0.183669	3.19628	0.00139212	0.319545	0.430738
ENSMUSG00000009614.16	Sardh	258.588	0.499411	0.157663	3.16758	0.00153712	0.321232	0.363174
ENSMUSG00000026656.15	Fcgr2b	90.9382	0.905124	0.284782	3.1783	0.0014814	0.321232	0.657902
ENSMUSG00000027274.16	Mkks	284.234	0.424122	0.13387	3.16816	0.00153408	0.321232	0.310008
ENSMUSG00000027329.9	Spef1	180.3	0.480478	0.151832	3.16454	0.00155326	0.321232	0.348811
ENSMUSG00000030882.19	Dnhd1	318.115	0.472356	0.148891	3.17251	0.00151129	0.321232	0.343583
ENSMUSG00000037833.14	Sh2d4b	24.5539	1.23812	0.389967	3.17494	0.00149868	0.321232	0.908047
ENSMUSG00000046768.13	Rhoj	121.94	1.27163	0.400682	3.17365	0.00150534	0.321232	0.921811
ENSMUSG00000047867.11	Gimap6	56.7091	0.866546	0.272342	3.18183	0.0014635	0.321232	0.631322
ENSMUSG00000096629.7	Gm3383	13.4145	-4.96456	1.56865	-3.16486	0.00155155	0.321232	-0.000316534
ENSMUSG00000107096.3	Gm43597	618.278	0.333514	0.10473	3.18452	0.00144997	0.321232	0.245048
ENSMUSG00000092470.1	Gm20518	70.624	1.01667	0.321701	3.16029	0.00157613	0.322766	0.736491
ENSMUSG00000070461.3	9230112E08Rik	429.958	0.381796	0.121134	3.15184	0.00162244	0.329025	0.275357
ENSMUSG00000023905.15	Tnfrsf12a	68.944	2.6317	0.83642	3.14639	0.00165301	0.332	1.87174
ENSMUSG00000022797.16	Tfrc	2405.9	-0.248548	0.0792097	-3.13785	0.00170191	0.335536	-0.179449
ENSMUSG00000106547.1	B230303O12Rik	59.9898	0.903276	0.287878	3.13771	0.00170274	0.335536	0.647451
ENSMUSG00000005124.10	Ccn4	47.5259	1.90964	0.614621	3.10703	0.00188979	0.341334	1.34282
ENSMUSG00000018899.16	Irf1	171.725	0.522329	0.1679	3.11094	0.0018649	0.341334	0.370888
ENSMUSG00000025492.6	Ifitm3	198.934	0.664014	0.212569	3.12375	0.00178559	0.341334	0.474626
ENSMUSG00000034459.8	Ifit1	50.2408	1.13971	0.366922	3.10612	0.00189557	0.341334	0.807218
ENSMUSG00000038751.5	Ptk6	6.03603	2.98193	0.95629	3.11823	0.00181942	0.341334	2.22949
ENSMUSG00000039457.4	Ppl	184.76	0.558826	0.179638	3.11084	0.00186557	0.341334	0.397809
ENSMUSG00000054072.12	Iigp1	57.5342	1.4149	0.455028	3.10948	0.0018742	0.341334	1.00067
ENSMUSG00000078865.8	Gm14406	9.42654	3.20539	1.02657	3.12243	0.00179363	0.341334	2.37778
ENSMUSG00000085272.7	Sbk3	60.6406	0.781562	0.251279	3.11033	0.00186877	0.341334	0.555272
ENSMUSG00000109321.1	A330076H08Rik	161.269	-0.606107	0.195121	-3.10632	0.00189434	0.341334	-0.00318003
ENSMUSG00000064201.8	Krt2	249.669	0.98835	0.319237	3.09598	0.00196166	0.347247	0.695118
ENSMUSG00000111521.1	Gm48529	36.5617	0.930999	0.300616	3.09697	0.0019551	0.347247	0.660004
ENSMUSG00000022307.16	Oxr1	6486.45	-0.316207	0.102407	-3.08775	0.00201677	0.348152	-0.222371
ENSMUSG00000029816.10	Gpnmb	165.301	0.810149	0.262373	3.08778	0.00201658	0.348152	0.567088
ENSMUSG00000075318.13	Scn2a	8231.57	-0.172366	0.0557405	-3.09229	0.00198617	0.348152	-0.122902
ENSMUSG00000038664.16	Herc1	7818.83	-0.159679	0.051851	-3.07956	0.00207304	0.354932	-0.110665
ENSMUSG00000109332.1	Gm44742	43.1141	-1.11398	0.362934	-3.06937	0.00214509	0.364281	-0.00147398
ENSMUSG00000053070.5	Cfap300	224.68	0.384783	0.125493	3.06618	0.00216812	0.365223	0.268572
ENSMUSG00000015533.9	Itga2	20.7047	2.75309	0.901223	3.05484	0.00225179	0.376284	1.87
ENSMUSG00000042032.13	Mat2b	2150	-0.195815	0.0641938	-3.05037	0.00228559	0.3789	-0.137433
ENSMUSG00000027580.17	Helz2	180.544	0.559029	0.183703	3.04312	0.00234138	0.385092	0.381124
ENSMUSG00000048699.4	Krt90	5.68536	3.87742	1.27515	3.04076	0.00235982	0.385094	0.000423017
ENSMUSG00000027210.20	Meis2	1164.75	-0.3993	0.131499	-3.03653	0.00239322	0.387516	-0.00398306
ENSMUSG00000000555.8	Itga5	62.4153	1.26557	0.420731	3.00802	0.00262954	0.389062	0.850132
ENSMUSG00000020773.11	Trim47	70.4587	0.987615	0.326623	3.02372	0.00249689	0.389062	0.669434
ENSMUSG00000027849.19	Syt6	204.699	0.557041	0.18512	3.00908	0.00262037	0.389062	0.376817
ENSMUSG00000031825.16	Crispld2	89.9572	0.826191	0.274636	3.00831	0.00262705	0.389062	0.554967
ENSMUSG00000037020.16	Wdr62	36.7646	1.03151	0.342241	3.014	0.00257831	0.389062	0.701291
ENSMUSG00000038276.12	Asic3	11.2305	2.32375	0.773864	3.00278	0.00267522	0.389062	1.58418
ENSMUSG00000041120.6	Nbl1	1291.28	0.512793	0.170817	3.002	0.00268216	0.389062	0.337726
ENSMUSG00000070469.12	Adamtsl3	64.6954	0.996145	0.328473	3.03265	0.00242413	0.389062	0.678611
ENSMUSG00000074480.4	Mex3a	104.239	0.643938	0.212834	3.02554	0.00248192	0.389062	0.437544
ENSMUSG00000079444.9	Gm21981	192.285	-0.406483	0.134424	-3.02389	0.00249543	0.389062	-0.00391798
ENSMUSG00000089951.8	Zfp968-ps	37.5282	-1.20405	0.399046	-3.01733	0.00255011	0.389062	-0.00133259
ENSMUSG00000090273.3	Prr22	26.8746	1.16705	0.388425	3.00457	0.00265954	0.389062	0.789392
ENSMUSG00000092048.3	Vmn2r85	25.4362	-1.10168	0.364578	-3.0218	0.00251274	0.389062	-0.00147121
ENSMUSG00000103793.1	Pcdhga6	672.281	0.417106	0.13852	3.01117	0.0026024	0.389062	0.278673
ENSMUSG00000104415.1	Gm37069	54.9734	-0.952251	0.316518	-3.00852	0.00262525	0.389062	-0.00166518
ENSMUSG00000026043.18	Col3a1	74.8168	1.4256	0.475499	2.99811	0.00271662	0.391343	0.946449
ENSMUSG00000027962.14	Vcam1	675.436	0.36532	0.121954	2.99556	0.0027394	0.391922	0.239517
ENSMUSG00000022912.8	Pros1	345.072	0.612732	0.20515	2.98675	0.00281958	0.400648	0.404985
ENSMUSG00000024871.11	Doc2g	69.0551	0.737111	0.247077	2.98333	0.00285132	0.401489	0.491539
ENSMUSG00000027932.14	Slc27a3	162.806	0.965718	0.323852	2.98198	0.00286393	0.401489	0.634294
ENSMUSG00000026836.15	Acvr1	773.849	0.501361	0.168549	2.97456	0.00293407	0.406371	0.336516
ENSMUSG00000048721.2	Fndc9	31.7666	1.86309	0.627273	2.97015	0.00297658	0.406371	1.20665
ENSMUSG00000110249.1	9330121K16Rik	679.944	-0.429248	0.144503	-2.97051	0.00297306	0.406371	-0.00374337
ENSMUSG00000117254.1	Gm34567	285.904	1.29403	0.435338	2.97247	0.00295417	0.406371	0.842626
ENSMUSG00000018451.7	6330403K07Rik	4439.02	0.209327	0.0706203	2.96412	0.00303546	0.409063	0.135578
ENSMUSG00000108880.1	Gm44560	260.317	-0.607305	0.204808	-2.96524	0.00302452	0.409063	-0.00254834
ENSMUSG00000086166.1	Gm14342	6.14671	2.67207	0.902568	2.96051	0.00307127	0.411235	1.85329
ENSMUSG00000000627.15	Sema4f	1107.05	-0.20229	0.0688781	-2.93692	0.00331486	0.431327	-0.137681
ENSMUSG00000006818.5	Sod2	4858.57	-0.197358	0.0670607	-2.94298	0.00325066	0.431327	-0.00901645
ENSMUSG00000035852.11	Misp	13.5584	1.85188	0.630745	2.93602	0.00332457	0.431327	1.19987
ENSMUSG00000046709.18	Mapk10	7686.48	-0.134491	0.0458063	-2.93607	0.003324	0.431327	-0.08781
ENSMUSG00000063415.12	Cyp26b1	294.755	0.673114	0.229181	2.93704	0.00331365	0.431327	0.428916
ENSMUSG00000021573.15	Tppp	13606.5	-0.177675	0.0607742	-2.92353	0.00346089	0.446242	-0.0103308
ENSMUSG00000024998.17	Plce1	387.828	0.5954	0.204444	2.91229	0.00358787	0.451466	0.374154
ENSMUSG00000030981.9	Mmp21	11.3165	1.77349	0.608121	2.91635	0.00354156	0.451466	1.14398
ENSMUSG00000036834.16	Plch1	264.658	-0.513674	0.176194	-2.91539	0.00355241	0.451466	-0.00301023
ENSMUSG00000083012.9	Fam220a	151.172	4.01233	1.37693	2.91396	0.00356876	0.451466	0.000242079
ENSMUSG00000027907.4	S100a11	82.6293	0.898319	0.3094	2.90342	0.00369114	0.46168	0.561706
ENSMUSG00000021640.6	Naip1	15.0996	1.44555	0.498522	2.89968	0.00373547	0.462776	0.9098
ENSMUSG00000046230.11	Vps13a	1974.95	-0.217398	0.0749921	-2.89894	0.00374421	0.462776	-0.136371
ENSMUSG00000030681.18	Mvp	236.654	0.481553	0.166292	2.89582	0.00378163	0.464652	0.298131
ENSMUSG00000000308.14	Ckmt1	3332.51	-0.215688	0.0749188	-2.87896	0.00398994	0.483688	-0.132573
ENSMUSG00000021453.2	Gadd45g	236.913	0.816591	0.284085	2.87446	0.00404715	0.483688	0.48723
ENSMUSG00000032572.9	Col6a4	164.847	1.63619	0.568796	2.87658	0.00402013	0.483688	0.928389
ENSMUSG00000047414.6	Flrt2	1423.56	-0.271569	0.0944773	-2.87443	0.00404752	0.483688	-0.00561886
ENSMUSG00000051136.1	Ghsr	41.4581	0.967932	0.336782	2.87406	0.00405234	0.483688	0.574602
ENSMUSG00000113450.1	Gm49359	170.359	-0.44808	0.156082	-2.87081	0.00409424	0.485912	-0.00336832
ENSMUSG00000035649.17	Zcchc7	1916.6	-0.173415	0.0604547	-2.86851	0.00412415	0.486696	-0.107181
ENSMUSG00000025496.5	Drd4	5.44386	3.54067	1.23584	2.86499	0.00417016	0.488314	0.000436026
ENSMUSG00000027371.10	Fahd2a	240.866	-0.436728	0.152547	-2.86292	0.0041976	0.488314	-0.00327159
ENSMUSG00000030341.17	Tnfrsf1a	233.362	0.793985	0.27741	2.86213	0.00420799	0.488314	0.467557
ENSMUSG00000041534.9	Rbp3	6.89177	3.00442	1.0506	2.85972	0.00424017	0.48933	1.80357
ENSMUSG00000067578.3	Cbln4	286.488	-0.680411	0.238937	-2.84766	0.00440422	0.505469	-0.00208226
ENSMUSG00000053175.17	Bcl3	18.5005	2.15736	0.75861	2.84383	0.00445749	0.508787	0.000595902
ENSMUSG00000041482.17	Piezo2	48.3099	0.953861	0.335732	2.84114	0.00449522	0.510305	0.528273
ENSMUSG00000004665.10	Cnn2	128.876	0.461527	0.162871	2.83369	0.00460136	0.511568	0.25873
ENSMUSG00000029790.16	Cep41	164.978	0.484702	0.170976	2.83492	0.00458378	0.511568	0.00295463
ENSMUSG00000045114.10	Prrt2	4866.92	-0.340663	0.120166	-2.83494	0.00458349	0.511568	-0.189085
ENSMUSG00000078870.9	Gm14410	347.863	0.333509	0.117703	2.83349	0.00460431	0.511568	0.188194
ENSMUSG00000006522.17	Itih3	546.989	0.673668	0.238241	2.82767	0.00468878	0.512834	0.373723
ENSMUSG00000032334.10	Loxl1	109.253	1.04387	0.368733	2.83096	0.00464086	0.512834	0.00130957
ENSMUSG00000057751.14	Megf6	244.109	1.01097	0.357534	2.82763	0.00468936	0.512834	0.530271
ENSMUSG00000051401.7	Kctd16	643.091	-0.270193	0.0956396	-2.82512	0.00472629	0.514181	-0.149785
ENSMUSG00000106025.1	Gm42940	39.7404	0.857499	0.303936	2.82131	0.00478278	0.51763	0.45267
ENSMUSG00000048376.6	F2r	128.451	0.759454	0.270434	2.80828	0.00498072	0.526108	0.00180847
ENSMUSG00000049511.5	Htr1b	223.702	-0.522177	0.185913	-2.80871	0.00497398	0.526108	-0.00266871
ENSMUSG00000103442.5	Pcdha1	73.6047	-0.966198	0.344104	-2.80787	0.00498705	0.526108	-0.00142315
ENSMUSG00000115329.1	Gm49272	2.38101	4.4593	1.58505	2.81336	0.00490275	0.526108	0.00030844
ENSMUSG00000117874.1	Gm50318	3.59919	5.24259	1.86492	2.81117	0.00493623	0.526108	0.000228766
ENSMUSG00000044716.12	Dok7	412.052	0.301998	0.107819	2.80097	0.00509489	0.526842	0.00476843
ENSMUSG00000055632.18	Hmcn2	37.6107	1.21654	0.434308	2.8011	0.0050928	0.526842	0.00111208
ENSMUSG00000081455.1	Hmgb1-ps3	6.72513	2.78026	0.992275	2.80191	0.00508015	0.526842	0.000583056
ENSMUSG00000105504.4	Gbp5	56.3916	0.915264	0.326517	2.80311	0.00506119	0.526842	0.00149911
ENSMUSG00000030729.17	Pgm2l1	12483.8	-0.131091	0.046833	-2.79911	0.0051243	0.527273	-0.0710476
ENSMUSG00000110080.1	Gm6145	669.978	-0.333913	0.11938	-2.79706	0.00515706	0.528042	-0.00428859
ENSMUSG00000007041.9	Clic1	162.61	0.568251	0.203464	2.79289	0.00522398	0.529701	0.00242318
ENSMUSG00000054459.8	Vsnl1	9722.25	-0.225683	0.0807915	-2.7934	0.00521568	0.529701	-0.133035
ENSMUSG00000036151.15	Tm6sf2	26.2408	1.22795	0.441155	2.78349	0.00537782	0.540058	0.00111355
ENSMUSG00000097927.2	Gm6999	16.8408	2.14488	0.770458	2.78391	0.00537085	0.540058	0.000580601
ENSMUSG00000045994.17	B3gat1	5986.35	-0.224961	0.0809917	-2.77758	0.00547657	0.544736	-0.00652009
ENSMUSG00000115311.1	Gm35823	24.2706	1.08272	0.389676	2.77852	0.00546074	0.544736	0.00127163
ENSMUSG00000008845.9	Cd163	36.3707	1.33463	0.481034	2.7745	0.00552865	0.546848	0.000980866
ENSMUSG00000022026.7	Olfm4	178.995	1.67912	0.605473	2.77324	0.00555016	0.546848	0.000730139
ENSMUSG00000031465.6	Angpt2	49.6047	1.86973	0.675139	2.7694	0.00561592	0.549999	0.0006498
ENSMUSG00000115756.1	Gm49519	74.1239	1.28581	0.464476	2.76831	0.00563481	0.549999	0.00100663
ENSMUSG00000030256.11	Bhlhe41	1188.25	0.511265	0.184808	2.76648	0.00566659	0.550529	0.00263599
ENSMUSG00000021139.17	Gm20498	227.039	-0.47707	0.172659	-2.76307	0.00572601	0.553726	-0.00283373
ENSMUSG00000061143.15	Maml3	226.027	0.42101	0.152567	2.75951	0.00578885	0.555132	0.00323104
ENSMUSG00000112311.1	Gm8153	9.10109	3.06705	1.11156	2.75923	0.00579369	0.555132	0.000511328
ENSMUSG00000032840.7	2410131K14Rik	692.451	0.222561	0.0807068	2.75764	0.00582197	0.555294	0.00651072
ENSMUSG00000025316.16	Banp	608.717	0.432005	0.156788	2.75535	0.00586296	0.556662	0.00312552
ENSMUSG00000029651.16	Mtus2	1013.65	-0.251776	0.091524	-2.75093	0.00594266	0.561392	-0.0055906
ENSMUSG00000035929.11	H2-Q4	126.357	0.733824	0.267094	2.74743	0.00600636	0.561392	0.00179467
ENSMUSG00000050908.12	Tvp23a	848.568	0.628697	0.228894	2.74667	0.00602029	0.561392	0.00209173
ENSMUSG00000095762.1	Gm16378	11.6193	1.63178	0.593615	2.74889	0.00597968	0.561392	0.000854991
ENSMUSG00000024052.17	Lpin2	2608.71	0.461833	0.168323	2.74373	0.00607458	0.561442	0.00288133
ENSMUSG00000047583.9	Tyw3	330.382	0.3159	0.115095	2.74469	0.00605675	0.561442	0.00434055
ENSMUSG00000021365.15	Nedd9	301.985	0.668592	0.244177	2.73814	0.00617872	0.563585	0.00195337
ENSMUSG00000039474.13	Wfs1	2458.55	-0.529034	0.193166	-2.73875	0.0061673	0.563585	-0.00242674
ENSMUSG00000048572.5	Tmem252	17.9277	1.96113	0.715972	2.73911	0.00616049	0.563585	0.000631133
ENSMUSG00000028020.16	Glrb	4001.65	-0.167535	0.0612428	-2.73559	0.00622681	0.564297	-0.094052
ENSMUSG00000029561.17	Oasl2	97.7034	0.943582	0.345199	2.73344	0.00626757	0.564297	0.0013665
ENSMUSG00000100826.6	Snhg14	2491.18	-0.388173	0.14198	-2.734	0.00625706	0.564297	-0.00343096
ENSMUSG00000025355.7	Mmp19	44.0054	0.993864	0.364911	2.72358	0.00645791	0.568386	0.00130282
ENSMUSG00000030259.12	Rassf8	596.71	0.358293	0.13171	2.72031	0.00652208	0.568386	0.0037072
ENSMUSG00000036760.7	Kcnk9	3937.83	-0.366971	0.134922	-2.71987	0.00653067	0.568386	-0.00360191
ENSMUSG00000039997.16	Ifi203	142.833	0.559166	0.205412	2.72217	0.00648539	0.568386	0.00234004
ENSMUSG00000060240.12	Cend1	5664.55	-0.148155	0.0543409	-2.7264	0.006403	0.568386	-0.0108737
ENSMUSG00000067942.6	Zfp160	445.417	-0.267484	0.0981626	-2.7249	0.00643201	0.568386	-0.00511776
ENSMUSG00000108993.1	Gm44846	228.335	-0.417107	0.153159	-2.72336	0.00646225	0.568386	-0.00314798
ENSMUSG00000114584.1	Gm47694	240.084	0.408932	0.150058	2.72516	0.006427	0.568386	0.00324863
ENSMUSG00000022462.7	Slc38a2	3039.68	0.301221	0.110859	2.71716	0.00658448	0.568763	0.00445307
ENSMUSG00000039168.15	Dap	112.571	0.603813	0.222243	2.71691	0.00658946	0.568763	0.00215813
ENSMUSG00000078853.8	Igtp	97.2663	0.921135	0.339447	2.71363	0.00665499	0.572055	0.00137883
ENSMUSG00000056043.5	Rgs9bp	10.0668	-1.72934	0.638607	-2.70798	0.00676939	0.579504	-0.000790728
ENSMUSG00000027376.15	Prom2	14.9447	1.97434	0.729503	2.70642	0.00680138	0.579866	0.000631149
ENSMUSG00000001435.15	Col18a1	162.767	0.654989	0.242971	2.69575	0.00702309	0.580461	0.00193756
ENSMUSG00000005413.8	Hmox1	118.68	1.08581	0.403118	2.69353	0.00707004	0.580461	0.00113379
ENSMUSG00000024421.16	Lama3	202.792	-0.524275	0.194215	-2.69945	0.00694532	0.580461	-0.00169273
ENSMUSG00000028480.14	Glipr2	76.5636	1.11084	0.412116	2.69546	0.00702907	0.580461	0.00111299
ENSMUSG00000030218.2	Mgp	289.363	0.685345	0.254311	2.69491	0.0070407	0.580461	0.00184258
ENSMUSG00000036523.16	Greb1	23.7663	1.67072	0.617858	2.70406	0.00684981	0.580461	0.000731063
ENSMUSG00000036964.14	Trim17	160.25	-0.466553	0.173262	-2.69276	0.00708625	0.580461	-0.00278569
ENSMUSG00000040663.9	Clcf1	45.7318	1.52807	0.566137	2.69912	0.00695225	0.580461	0.00078668
ENSMUSG00000095294.2	Gm21119	61.5838	0.76247	0.282723	2.69688	0.00699932	0.580461	0.00168378
ENSMUSG00000105556.1	Gm43080	99.3092	-0.558014	0.206415	-2.70335	0.00686434	0.580461	-0.00231261
[truncated: 22,933 more rows]
